# Supplementary material for: Diversification rates, host plant shifts and an updated molecular phylogeny of Andean Eois moths (Lepidoptera: Geometridae)
Source: PLoS One. 2017 Dec 27;12(12):e0188430. doi: 10.1371/journal.pone.0188430 (PMC5744940; doi:10.1371/journal.pone.0188430)
Supplement: S1 Table — Primers used for PCR and sequencing are indicated as well as the cycler program used for each primer combination. (ODS) [file pone.0188430.s006.ods]

## Sheet: Tabelle1
	Name	Sequence	Reference	Cycler protocol
COI
	LepF	5'-ATT CAA CCA ATC ATA AAG ATA TTG G-3'	Hebert et al. (2004)	94°C/4 min; 94°C/1 min, 44°C/1:30 min, 72°C/1:30 min, 5 cycles; 94°C/1 min, 49°C/1:30 min, 72°C/1 min, 35 cycles; 72°C/7 min
	LepR	5'-TAA ACT TCT GGA TGT CCA AAA AAT CA-3'	Hebert et al. (2004)
	LepF	5'-ATT CAA CCA ATC ATA AAG ATA TTG G-3'	Hebert et al. (2004)	94°C/4 min; 94°C/1 min, 44°C/1:30 min, 72°C/1:30 min, 5 cycles; 94°C/1 min, 49°C/1:30 min, 72°C/1 min, 35 cycles; 72°C/7 min
	MH-MR1	5'-CCTGTTCCAGCTCCATTTTC-3'	Hajibabaei et al. (2006)
	MF1	5'-GCT TTC CCA CG AAT AAA TAA TA-3'	Hajibabaei et al. (2006)	94°C/4 min; 94°C/1 min, 44°C/1:30 min, 72°C/1:30 min, 5 cycles; 94°C/1 min, 49°C/1:30 min, 72°C/1 min, 35 cycles; 72°C/7 min
	LepR	5'-TAA ACT TCT GGA TGT CCA AAA AAT CA-3'	Hebert et al. (2004)
	LCO1490_M13F	5'-TGT AAA ACG ACG GCC AGT GGT CAA CAA ATC ATA AAG ATA TTG G-3'	Folmer et al. (1994)	95°C/4 min; 94°C/1 min, 50.5°C/1:30 min, 72°C/1:30 min,35 cycles; 72°C/7 min
	Nancy_M13R	5'-CAG GAA ACA GCT ATG ACC CCG GTA AAA TTA AAA TAT AAC TTC-3'	Folmer et al. (1994)
	Jerry_M13F	5'-TGT AAA ACG ACG GCC AGT CAA CAT TTA TTT TGA TTT TTT GG-3'	Simon et al. (1994)	95°C/4 min; 94°C/1 min, 50.5°C/1:30 min, 72°C/1:30 min,35 cycles; 72°C/7 min
	Hobbes_M13R	5'-CAG GAA ACA GCT ATG ACA AAT GTT GNG GRA AAA ATG TTA-3'	Simon et al. (1994)
Ef1a 5'
	EF44	5'-GCY GAR CGY GAR CGT GGT ATY AC-3'	Monteiro and Pierce (2001)	95°C/7 min; 95°C/1 min, 55°C/1:30 min, 72°C/1:30 min, 40 cycles; 72°C/10 min
	Verdi4	5'-CAC CAG TCT CCA CAC GGC-3'	Monteiro and Pierce (2001)
	EF44_M13F	5'-TGT AAA ACG ACG GCC AGT GCY GAR CGY GAR CGT GGT ATY AC-3'	Monteiro and Pierce (2001)	95°C/7 min; 95°C/1 min, 53°C/1:30 min, 72°C/1:30 min,40 cycles; 72°C/10 min
	Verdi4_M13R	5'-CAG GAA ACA GCT ATG ACC ACC AGT CTC CAC ACG GC-3'	Monteiro and Pierce (2001)
	Cho2	5'-CTA GGT CAC CAT CAT CGA-3'	Snäll et al. (2007)	95°C/7 min; 95°C/1 min, 53°C/1:40 min, 72°C/1:40 min, 40 cycles; 72°C/10 min
	Verdi4	5'-CAC CAG TCT CCA CAC GGC-3'	Snäll et al. (2007)
	EF44	5'-GCT GAG CGY GAR CGT GGT ATC AC-3'	Monteiro and Pierce (2001)	95°C/7 min; 95°C/1 min, 55°C/1:30 min, 72°C/1:30 min, 40 cycles; 72°C/10 min
	EFrcM51-1	5'-CAT RTT GTC KCC GTG CCA KCC-3'	Whiting (2002)
	EF46-1	5'-GAG GAA ATY AAR AAG GAA G-3'	Whiting (2002)	95°C/7 min; 95°C/1 min, 55°C/1:30 min, 72°C/1:30 min, 40 cycles; 72°C/10 min
	EFrcM52.6	5'-GCY TCG TGG TGC ATY TCS AC-3'	Whiting (2002)
Ef1a 3'
	EF51.9	5'-CAR GAC GTA TAC AAA ATC-3'	Cho et al. (1995)	95°C/7 min; 95°C/1 min, 52.5 - 54°C/1:30 min, 72°C/1:30 min, 40 cycles; 72°C/10 min
	EFrcM4	5'-ACA GCV ACK GTY TGY CTC ATR TC-3'	Cho et al. (1995)
	EF51.9_M13F	5'-TGT AAA ACG ACG GCC AGT CAR GAC GTA TAC AAA ATC-3'	Monteiro and Pierce (2001)	95°C/7 min; 95°C/1 min, 53°C/1:30 min, 72°C/1:30 min,40 cycles; 72°C/10 min
	EFrcM4_M13R	5'-CAG GAA ACA GCT ATG ACA CAG CVA CKG TYT GYC TCA TRT C-3'	Cho et al. (1995)
	EF51.9	5'-CAR GAC GTA TAC AAA ATC-3'	Cho et al. (1995)	95°C/7 min; 95°C/1 min, 55°C/1:30 min, 72°C/1:30 min, 40 cycles; 72°C/10 min
	EFrcM53.2	5'-GCA ATG TGR GCI GTG TGG CA-3'	Whiting (2002)
	EF52.7	5'-GTC AAG GAR YTG CGT CGT GG-3'	Whiting (2002)	95°C/7 min; 95°C/1 min, 53°C/1:30 min, 72°C/1:30 min,40 cycles; 72°C/10 min
	EFrcM4	5'-ACA GCV ACK GTY TGY CTC ATR TC-3'	Cho et al. (1995)
	Niina	5'-CCA CAG ACA AGG CCC TGC G-3'	Snäll et al. (2007)	95°C/7 min; 95°C/1 min, 53°C/1:40 min, 72°C/1:40 min, 40 cycles; 72°C/10 min
	Niina2	5'-CCT GGA AGG ACT CCA CRC ACA G-3	Snäll et al. (2007)
M13 sequencing primers
	M13F	5'-TGT AAA ACG ACG GCC AGT-3'	Messing (1983)	96°C/2 min; 96°C/1 min, 50°C/5 s, 60°C/3 min, 35 cycles
	M13R	5'-CAG GAA ACA GCT ATG AC-3'	Messing (1983)
