# Supplementary material for: Diversification rates, host plant shifts and an updated molecular phylogeny of Andean Eois moths (Lepidoptera: Geometridae)
Source: PLoS One. 2017 Dec 27;12(12):e0188430. doi: 10.1371/journal.pone.0188430 (PMC5744940; doi:10.1371/journal.pone.0188430)
Supplement: S2 Table — All taxa included in this study listed with Genbank accession numbers, collection data and host plant records. (ODS) [file pone.0188430.s007.ods]

## Sheet: Blatt1
Voucher	ProcessID	Species	Genbank COI	Genbank Ef1	COI source	Ef1a source	host plant	host record source	country	collection site	collection lat	collection lon	Elevation (m)	Collection date	Collector	Life stage
CATSE-fb0125	CATSE151-13	E. sp. fb0125	MG572802	MG572849	this study	this study	Piper sp. "C-perareolatum"	this study	Ecuador	Loja; Cajanuma	04°06.900' S	79°10.420' W	2860	5/18/2012	F. Bodner	larva
CATSE-fb0620	CATSE371-13	E. sp. fb0620	MG572803	MG572850	this study	this study	Piper sp. C-V	this study	Ecuador	Loja; Cajanuma	04°06.982' S	79°10.266' W	2840	4/30/2012	F. Bodner	larva
CATSE-fb0629	CATSE376-13	E. sp. fb0629	MG572804	MG572851	this study	this study	Piper sp. "C-perareolatum"	this study	Ecuador	Loja; Cajanuma	04°06.940' S	79°10.286' W	2865	4/2/2012	F. Bodner	larva
CATSE-fb0640	CATSE387-13	E. sp. fb0640	MG572805	MG572852	this study	this study	Piper sp. "C-perareolatum"	this study	Ecuador	Loja; Cajanuma	04°06.900' S	79°10.420' W	2860	5/18/2012	F. Bodner	larva
CATSE-fb0641	CATSE388-13	E. sp. fb0641	MG572806	MG572853	this study	this study	Piper sp. B-I	this study	Ecuador	Zamora-Chinchipe; Bombuscaro	04°07.019' S	78°58.152' W	1060	7/1/2012	F. Bodner	larva
CSEB-EoC00622	CSEB653-13	E. sp. near nigrinotata EoC00622	MG572807	MG572854	this study	this study	Piper sp. I	Strutzenberger et al. 2010	Ecuador	Zamora-Chinchipe; RBSF	03°58.398' S	79°04.373' W	1925	3/20/2009	F. Bodner	larva
48193	EOBOD011-12	E. sp. 48193	MG572808	MG572855	this study	this study	Piper sp., Piper sp. IX	Strutzenberger et al. 2010	Ecuador	Zamora-Chinchipe; RBSF	03°58.283' S	79°04.759' W	1852	11/29/2007	F. Bodner	adult
48215	EOBOD012-12	E. sp. near hocica 48215	MG572809	MG572856	this study	this study	Piper lenticellosum	Bodner et al. 2010	Ecuador	Zamora-Chinchipe; RBSF	03°58.577' S	79°04.812' W	1866	8/3/2007	F. Bodner	adult
48460	EOBOD025-12	E. sp. 48460	MG572810	MG572857	this study	this study	Piper sp. V	Strutzenberger et al. 2010	Ecuador	Zamora-Chinchipe; RBSF	03°58.447' S	79°04.637' W	1900	2/12/2009	F. Bodner	larva
48290	EOBOD037-12	E. sp. 48290	MG572811	MG572858	this study	this study	Piper sp. B**	this study	Ecuador	Zamora-Chinchipe; Bombuscaro	04°06.8' S	78°58.0' W	1000-1050	6/12/2009	F. Bodner; G. Rodríguez-Castañeda	adult
48146	EOBOD045-12	E. heza 48146	MG572812	MG572859	this study	this study			Ecuador	Zamora-Chinchipe; RBSF	03°58.5' S	79°04.2' W	1900-1950	6/20/2009	F. Bodner	adult
48163	EOBOD054-12	E. sp. 48163	MG572813	MG572860	this study	this study	Hedyosmum sp.	Strutzenberger et al. 2010	Ecuador	Loja; Cajanuma	04°06.60' S	79°10.75' W	2930	5/19/2009	F. Bodner	adult
48227	EOBOD057-12	E. sp. 48227	MG572814	MG572861	this study	this study	Piper kelleyi	Strutzenberger et al. 2010	Ecuador	Zamora-Chinchipe; RBSF	03°58.535' S	79°04.235' W	2020	12/20/2008	F. Bodner	adult
48043	EOBOD068-12	E. sp. near russearia 48043	MG572815	MG572862	this study	this study	Piper sp B***	this study	Ecuador	Zamora-Chinchipe; Bombuscaro	04°06.7' S	78°58.0' W	1000-1050	6/12/2009	F. Bodner; G. Rodríguez-Castañeda	larva
48080	EOBOD069-12	E. sp. near goodmanii 48080	MG572816	MG572863	this study	this study	Piper obliquum	Bodner 2010	Ecuador	Zamora-Chinchipe; RBSF	03°58.483' S	79°04.226' W	1974	3/7/2009	F. Bodner	larva
48070	EOBOD084-12	E. sp. near goodmanii 48070	MG572817	MG572864	this study	this study	Piper kelleyi	Bodner 2010	Ecuador	Zamora-Chinchipe; RBSF	03°58.429' S	79°04.373' W	1959	2/11/2009	F. Bodner	larva
48117	EOBOD107-12	E. sp. 48117	MG572818	MG572865	this study	this study	Piper sp. B***	this study	Ecuador	Zamora-Chinchipe; Bombuscaro	04°06.979' S	78°58.092' W	1024	11/27/2008	F. Bodner	larva
48461	EOBOD111-12	E. sp. near or golosata 48461	MG572819	MG572866	this study	this study	Hedyosmum sp.	Strutzenberger et al. 2010	Ecuador	Loja; Cajanuma	04°07.0' S	79°10.5' W	2680	4/18/2009	F. Bodner	larva
48049	EOBOD128-12	E. sp. near restrictata 48049	MG572820	MG572867	this study	this study	Manekia sydowii	Strutzenberger et al. 2010	Ecuador	Zamora-Chinchipe; RBSF	03°58.639' S	79°04.828' W	1867	11/17/2008	F. Bodner	larva
CATSE-cs23	EOCAT001-13	E. sp. cs23	KR736174	MG572868	Seifert et al. 2015	this study	Peperomia curtipes Trel. aff.	Seifert et al. 2015	Ecuador	Zamora-Chinchipe; Bombuscaro	04°06.7' S	78°58.0' W	1000	7/25/2012	A. Broadbent	larva
CATSE-cs26	EOCAT017-13	E. bolana cs26	KR736200	MG572869	Seifert et al. 2015	this study	Peperomia quadrifolia (L.) Kunth aff.	Seifert et al. 2015	Ecuador	Loja; Cajanuma	04°06.91' S	79°10.35' W	2725	12/10/2012	C.L. Seifert	larva
CATSE-cs27	EOCAT018-13	E. sp. near hermosaria cs27	KR736171	MG572870	Seifert et al. 2015	this study	Peperomia pilicaulis C.DC. aff.	Seifert et al. 2015	Ecuador	Loja; Cajanuma	04°06.91' S	79°10.35' W	2785	12/16/2012	C.L. Seifert	larva
CATSE-H0108	EOCAT038-14	E. sp. near golosata H0108	MG572821	MG572871	this study	this study			Ecuador	Loja; Cajanuma	04°06.924' S	79°10.362' W	2860	3/23/2012	D. Blies	larva
23693	EOIS002-12	E. margarita 23693	GQ433499	GQ433378	Strutzenberger et al. 2010	Strutzenberger et al. 2010			Ecuador	Zamora-Chinchipe	03°58.49' S	79°04.38' W	2035	2/16/2005	M. Zimmermann	adult
23765	EOIS003-12	E. sp. near cancellata 23765	GQ433500	GQ433379	Strutzenberger et al. 2010	Strutzenberger et al. 2010			Ecuador	Zamora-Chinchipe	03°58.50' S	79°04.58' W	1949	5/2/2005	M. Zimmermann	adult
23719	EOIS008-12	E. sp. near or biradiata 23719	GQ433501	GQ433380	Strutzenberger et al. 2010	Strutzenberger et al. 2010			Ecuador	Zamora-Chinchipe	03°58.49' S	79°04.38' W	2035	2/16/2005	M. Zimmermann	adult
23703	EOIS010-12	E. margarita 23703	GQ433502	GQ433381	Strutzenberger et al. 2010	Strutzenberger et al. 2010	Hedyosmum sp. B, Hedyosmum sp. E-g	this study	Ecuador	Zamora-Chinchipe	03°58.49' S	79°04.38' W	2035	2/16/2005	M. Zimmermann	adult
23653	EOIS012-12	E. sp. near golosata 23653	GQ433503	GQ433382	Strutzenberger et al. 2010	Strutzenberger et al. 2010			Ecuador	Zamora-Chinchipe	03°58.49' S	79°04.38' W	2035	2/16/2005	M. Zimmermann	adult
23838	EOIS013-12	E. sp. near serrilineata 23838	GQ433504	GQ433383	Strutzenberger et al. 2010	Strutzenberger et al. 2010	Piper subscutatum	Bodner 2010	Ecuador	Zamora-Chinchipe	03°58.49' S	79°04.38' W	2035	2/16/2005	M. Zimmermann	adult
23943	EOIS014-12	E. sp. near goodmanii 23943	GQ433505	GQ433384	Strutzenberger et al. 2010	Strutzenberger et al. 2010			Ecuador	Zamora-Chinchipe	03°58.49' S	79°04.38' W	2035	2/16/2005	M. Zimmermann	adult
23740	EOIS015-12	E. sp. near tegularia 23740	GQ433506	GQ433385	Strutzenberger et al. 2010	Strutzenberger et al. 2010	Piper sp. I, Piper sp. V	Bodner et al. 2010	Ecuador	Zamora-Chinchipe	03°58.40' S	79°04.36' W	1908	5/6/2005	M. Zimmermann	adult
23814	EOIS018-12	E. sp. 23814	GQ433507	GQ433386	Strutzenberger et al. 2010	Strutzenberger et al. 2010	Piper sp. V	Strutzenberger et al. 2010	Ecuador	Zamora-Chinchipe	03°58.40' S	79°04.36' W	1908	5/6/2005	M. Zimmermann	adult
23797	EOIS022-12	E. sp. near antiopata 23797	GQ433508	GQ433387	Strutzenberger et al. 2010	Strutzenberger et al. 2010			Ecuador	Zamora-Chinchipe	03°58.54' S	79°04.56' W	2010	5/3/2005	M. Zimmermann	adult
23888	EOIS023-12	E. sp. near chrysocraspedata 23888	GQ433509	GQ433388	Strutzenberger et al. 2010	Strutzenberger et al. 2010			Ecuador	Zamora-Chinchipe	03°58.54' S	79°04.56' W	2010	5/3/2005	M. Zimmermann	adult
23872	EOIS033-12	E. sp. near violada 23872	GQ433512	GQ433391	Strutzenberger et al. 2010	Strutzenberger et al. 2010	Peperomia sp	Strutzenberger et al. 2010	Ecuador	Zamora-Chinchipe	03°58.50' S	79°04.58' W	1949	3/21/2005	M. Zimmermann	adult
23678	EOIS034-12	E. escamata 23678	GQ433513	GQ433392	Strutzenberger et al. 2010	Strutzenberger et al. 2010	Hedyosmum sp. E-w	this study	Ecuador	Zamora-Chinchipe	03°58.47' S	79°04.40' W	1999	5/2/2005	M. Zimmermann	adult
23899	EOIS039-12	E. sp. 23899	GQ433514	GQ433393	Strutzenberger et al. 2010	Strutzenberger et al. 2010			Ecuador	Zamora-Chinchipe	03°58.40' S	79°04.36' W	1908	5/6/2005	M. Zimmermann	adult
23790	EOIS040-12	E. sp. near telegraphica 23790	GQ433515	GQ433394	Strutzenberger et al. 2010	Strutzenberger et al. 2010			Ecuador	Zamora-Chinchipe	03°58.54' S	79°04.56' W	2010	5/3/2005	M. Zimmermann	adult
23806	EOIS041-12	E. sp. 23806	GQ433516	GQ433395	Strutzenberger et al. 2010	Strutzenberger et al. 2010	Piper sp. V	Strutzenberger et al. 2010	Ecuador	Zamora-Chinchipe	03°58.54' S	79°04.56' W	2010	5/3/2005	M. Zimmermann	adult
23966	EOIS043-12	E. sp. near goodmanii 23966	GQ433517	GQ433396	Strutzenberger et al. 2010	Strutzenberger et al. 2010			Ecuador	Zamora-Chinchipe	03°58.54' S	79°04.56' W	2010	5/3/2005	M. Zimmermann	adult
23960	EOIS044-12	E. sp. near muscosa 23960	GQ433518	GQ433397	Strutzenberger et al. 2010	Strutzenberger et al. 2010	Piper sp. I, Piper sp. VIII, Piper sp. B*	Bodner et al. 2010	Ecuador	Zamora-Chinchipe	03°58.54' S	79°04.56' W	2010	5/3/2005	M. Zimmermann	adult
23735	EOIS046-12	E. sp. 23735	GQ433519	GQ433398	Strutzenberger et al. 2010	Strutzenberger et al. 2010	Piper sp. I, Piper sp. VIII, Piper sp. B-I	Bodner 2010	Ecuador	Zamora-Chinchipe	03°58.49' S	79°04.38' W	2035	2/16/2005	M. Zimmermann	adult
23786	EOIS050-12	E. sp. near inflammata 23786	GQ433520	GQ433399	Strutzenberger et al. 2010	Strutzenberger et al. 2010			Ecuador	Zamora-Chinchipe	03°58.49' S	79°04.38' W	2035	3/10/2005	M. Zimmermann	adult
23663	EOIS053-12	E. sp. 23663	GQ433521	GQ433400	Strutzenberger et al. 2010	Strutzenberger et al. 2010	Piper sp. IX	Strutzenberger et al. 2010	Ecuador	Zamora-Chinchipe	03°58.50' S	79°04.58' W	1949	5/2/2005	M. Zimmermann	adult
23889	EOIS055-12	E. sp. near paraviolascens 23889	GQ433522	GQ433401	Strutzenberger et al. 2010	Strutzenberger et al. 2010	Siparuna sp.	this study	Ecuador	Zamora-Chinchipe	03°58.50' S	79°04.58' W	1949	5/2/2005	M. Zimmermann	adult
23911	EOIS056-12	E. sp. 23911	GQ433523	GQ433402	Strutzenberger et al. 2010	Strutzenberger et al. 2010			Ecuador	Zamora-Chinchipe	03°58.50' S	79°04.58' W	1949	5/2/2005	M. Zimmermann	adult
23833	EOIS063-12	E. sp. 23833	GQ433524	GQ433403	Strutzenberger et al. 2010	Strutzenberger et al. 2010	Piper sp. I	Bodner et al. 2010	Ecuador	Zamora-Chinchipe	03°58.49' S	79°04.38' W	2035	3/10/2005	M. Zimmermann	adult
23919	EOIS067-12	E. sp. near chrysocraspedata 23919	GQ433525	GQ433404	Strutzenberger et al. 2010	Strutzenberger et al. 2010	Siparuna sp.	this study	Ecuador	Zamora-Chinchipe	03°58.50' S	79°04.58' W	1949	5/2/2005	M. Zimmermann	adult
23685	EOIS070-12	E. sp. near burla 23685	GQ433526	GQ433405	Strutzenberger et al. 2010	Strutzenberger et al. 2010	Hedyosmum sp. E-g	this study	Ecuador	Zamora-Chinchipe	03°58.50' S	79°04.58' W	1949	5/2/2005	M. Zimmermann	adult
23782	EOIS072-12	E. sp. 23782	GQ433527	GQ433406	Strutzenberger et al. 2010	Strutzenberger et al. 2010			Ecuador	Zamora-Chinchipe	03°58.47' S	79°04.40' W	1999	5/7/2005	M. Zimmermann	adult
24034	EOIS075-12	E. sp. near auruda 24034	GQ433528	GQ433407	Strutzenberger et al. 2010	Strutzenberger et al. 2010	Piper perareolatum	Bodner et al. 2010	Ecuador	Zamora-Chinchipe	03°58.54' S	79°04.56' W	2010	5/3/2005	M. Zimmermann	adult
24042	EOIS077-12	E. sp. near auruda 24042	GQ433529	GQ433408	Strutzenberger et al. 2010	Strutzenberger et al. 2010	Piper sp. I	Strutzenberger et al. 2010	Ecuador	Zamora-Chinchipe	03°58.54' S	79°04.56' W	2010	5/3/2005	M. Zimmermann	adult
24022	EOIS080-12	E. sp. near olivaria 24022	GQ433530	GQ433409	Strutzenberger et al. 2010	Strutzenberger et al. 2010	Piper perareolatum	Strutzenberger et al. 2010	Ecuador	Zamora-Chinchipe	03°58.42' S	79°04.62' W	1904	2/17/2005	M. Zimmermann	adult
23706	EOIS085-12	E. sp. near or bermellada 23706	GQ433531	GQ433410	Strutzenberger et al. 2010	Strutzenberger et al. 2010			Ecuador	Zamora-Chinchipe	03°58.53' S	79°04.22' W	1983	5/14/2005	M. Zimmermann	adult
23779	EOIS086-12	E. chasca 23779	GQ433532	GQ433411	Strutzenberger et al. 2010	Strutzenberger et al. 2010	Peperomia sp	Seifert et al. 2015	Ecuador	Zamora-Chinchipe	03°58.53' S	79°04.22' W	1983	5/14/2005	M. Zimmermann	adult
23867	EOIS087-12	E. sp. near violada 23867	GQ433533	GQ433412	Strutzenberger et al. 2010	Strutzenberger et al. 2010	Peperomia sp	Seifert et al. 2015	Ecuador	Zamora-Chinchipe	03°58.54' S	79°04.56' W	2010	4/17/2005	M. Zimmermann	adult
23783	EOIS088-12	E. sp. near inflammata 23783	GQ433534	GQ433413	Strutzenberger et al. 2010	Strutzenberger et al. 2010			Ecuador	Zamora-Chinchipe	03°58.54' S	79°04.56' W	2010	4/17/2005	M. Zimmermann	adult
23732	EOIS089-12	E. sp. 23732	GQ433535	GQ433414	Strutzenberger et al. 2010	Strutzenberger et al. 2010	Piper sp. IX	Bodner 2010	Ecuador	Zamora-Chinchipe	03°58.54' S	79°04.56' W	2010	4/17/2005	M. Zimmermann	adult
23961	EOIS093-12	E. sp. 23961	GQ433536	GQ433415	Strutzenberger et al. 2010	Strutzenberger et al. 2010	Piper obliquum	Strutzenberger et al. 2010	Ecuador	Zamora-Chinchipe	3°58.45' S	79°04.23' W	1953	4/18/2005	M. Zimmermann	adult
47067	EOIS096-12	E. sp. 47067	GQ433537	GQ433416	Strutzenberger et al. 2010	Strutzenberger et al. 2010			Ecuador	Zamora-Chinchipe	03°58.53' S	79°04.22' W	1983	5/14/2005	M. Zimmermann	adult
23800	EOIS100-12	E. sp. near trillista 23800	GQ433538	GQ433417	Strutzenberger et al. 2010	Strutzenberger et al. 2010			Ecuador	Zamora-Chinchipe	03°58.54' S	79°04.56' W	2010	2/15/2005	M. Zimmermann	adult
23727	EOIS113-12	E. sp. 23727	GQ433539	GQ433418	Strutzenberger et al. 2010	Strutzenberger et al. 2010			Ecuador	Zamora-Chinchipe	03°58.49' S	79°04.38' W	2035	2/16/2005	M. Zimmermann	adult
23954	EOIS121-12	E. sp. near goodmanii 23954	GQ433540	GQ433419	Strutzenberger et al. 2010	Strutzenberger et al. 2010	Piper arboreum	Strutzenberger et al. 2010	Ecuador	Zamora-Chinchipe	03°58.54' S	79°04.56' W	2010	2/15/2005	M. Zimmermann	adult
23733	EOIS125-12	E. sp. 23733	GQ433541	GQ433420	Strutzenberger et al. 2010	Strutzenberger et al. 2010			Ecuador	Zamora-Chinchipe	03°58.42' S	79°04.62' W	1904	2/28/2005	M. Zimmermann	adult
23745	EOIS129-12	E. sp. near ignefumata 23745	GQ433542	GQ433421	Strutzenberger et al. 2010	Strutzenberger et al. 2010	Piper obliquum	Strutzenberger et al. 2010	Ecuador	Zamora-Chinchipe	3°58.45' S	79°04.23' W	1953	3/1/2005	M. Zimmermann	adult
23962	EOIS130-12	E. sp. near goodmanii 23962	GQ433543	GQ433422	Strutzenberger et al. 2010	Strutzenberger et al. 2010			Ecuador	Zamora-Chinchipe	03°58.47' S	79°04.40' W	1999	4/5/2005	M. Zimmermann	adult
23827	EOIS135-12	E. griseicosta 23827	GQ433544	GQ433423	Strutzenberger et al. 2010	Strutzenberger et al. 2010	Piper sp. III	Bodner et al. 2010	Ecuador	Zamora-Chinchipe	03°58.47' S	79°04.40' W	1999	5/7/2005	M. Zimmermann	adult
23846	EOIS136-12	E. sp. near planetaria 23846	GQ433545	GQ433424	Strutzenberger et al. 2010	Strutzenberger et al. 2010	Piper arboreum, Piper kelleyi	Strutzenberger et al. 2010	Ecuador	Zamora-Chinchipe	03°58.47' S	79°04.40' W	1999	5/7/2005	M. Zimmermann	adult
23977	EOIS140-12	E. sp. near or azafranata 23977	GQ433546	GQ433425	Strutzenberger et al. 2010	Strutzenberger et al. 2010			Ecuador	Zamora-Chinchipe	03°58.54' S	79°04.56' W	2010	5/3/2005	M. Zimmermann	adult
23714	EOIS149-12	E. sp. near fucosa 23714	GQ433547	GQ433426	Strutzenberger et al. 2010	Strutzenberger et al. 2010	Piper arboreum, Piper sp. III	Strutzenberger et al. 2010	Ecuador	Zamora-Chinchipe	03°58.40' S	79°04.36' W	1908	5/6/2005	M. Zimmermann	adult
23803	EOIS152-12	E. sp. near or sagittaria 23803	GQ433548	GQ433427	Strutzenberger et al. 2010	Strutzenberger et al. 2010			Ecuador	Zamora-Chinchipe	03°58.54' S	79°04.56' W	2010	2/15/2005	M. Zimmermann	adult
23963	EOIS155-12	E. sp. near goodmanii 23963	MG572822	MG572872	this study	this study			Ecuador	Zamora-Chinchipe	03°58.53' S	79°04.22' W	1983	4/7/2005	M. Zimmermann	adult
23729	EOIS159-12	E. sp. 23729	GQ433549	GQ433428	Strutzenberger et al. 2010	Strutzenberger et al. 2010			Ecuador	Zamora-Chinchipe	03°58.49' S	79°04.38' W	2035	3/10/2005	M. Zimmermann	adult
23761	EOIS165-12	E. nigrinotata 23761	GQ433550	GQ433429	Strutzenberger et al. 2010	Strutzenberger et al. 2010			Ecuador	Zamora-Chinchipe	03°58.54' S	79°04.56' W	2010	5/3/2005	M. Zimmermann	adult
23756	EOIS166-12	E. sp. near borrata 23756	GQ433551	GQ433430	Strutzenberger et al. 2010	Strutzenberger et al. 2010			Ecuador	Zamora-Chinchipe	03°58.54' S	79°04.56' W	2010	5/3/2005	M. Zimmermann	adult
47267	EOIS172-12	E. cobardata 47267	GQ433552	GQ433431	Strutzenberger et al. 2010	Strutzenberger et al. 2010			Ecuador	Zamora-Chinchipe	03°58.53' S	79°04.22' W	1983	4/7/2005	M. Zimmermann	adult
47268	EOIS173-12	E. sp. near adimaria 47268	GQ433553	GQ433432	Strutzenberger et al. 2010	Strutzenberger et al. 2010			Ecuador	Zamora-Chinchipe	03°58.53' S	79°04.22' W	1983	4/7/2005	M. Zimmermann	adult
23887	EOIS175-12	E. nr or paraviolascens 23887	GQ433554	GQ433433	Strutzenberger et al. 2010	Strutzenberger et al. 2010			Ecuador	Zamora-Chinchipe	03°58.42' S	79°04.62' W	1904	5/4/2005	M. Zimmermann	adult
23836	EOIS190-12	E. sp. 23836	GQ433555	GQ433434	Strutzenberger et al. 2010	Strutzenberger et al. 2010			Ecuador	Zamora-Chinchipe	03°58.40' S	79°04.36' W	1908	5/6/2005	M. Zimmermann	adult
23804	EOIS199-12	E. sp. near trillista 23804	GQ433556	GQ433435	Strutzenberger et al. 2010	Strutzenberger et al. 2010			Ecuador	Zamora-Chinchipe	03°58.49' S	79°04.38' W	2035	5/15/2005	M. Zimmermann	adult
23820	EOIS201-12	E. sp. 23820	GQ433557	GQ433436	Strutzenberger et al. 2010	Strutzenberger et al. 2010	Piper kelleyi	Bodner 2010	Ecuador	Zamora-Chinchipe	03°58.53' S	79°04.22' W	1983	5/16/2005	M. Zimmermann	adult
23763	EOIS202-12	E. sp. near nigrinotata 23763	GQ433558	GQ433437	Strutzenberger et al. 2010	Strutzenberger et al. 2010			Ecuador	Zamora-Chinchipe	03°58.53' S	79°04.22' W	1983	4/7/2005	M. Zimmermann	adult
23661	EOIS203-12	E. sp. near golosata 23661	GQ433559	GQ433438	Strutzenberger et al. 2010	Strutzenberger et al. 2010	Hedyosmum sp. E-g	this study	Ecuador	Zamora-Chinchipe	03°58.47' S	79°04.40' W	1999	4/5/2005	M. Zimmermann	adult
23818	EOIS210-12	E. sp. 23818	GQ433560	GQ433439	Strutzenberger et al. 2010	Strutzenberger et al. 2010			Ecuador	Zamora-Chinchipe	03°58.40' S	79°04.36' W	1908	5/6/2005	M. Zimmermann	adult
23722	EOIS211-12	E. sp. near biradiata 23722	GQ433561	GQ433440	Strutzenberger et al. 2010	Strutzenberger et al. 2010			Ecuador	Zamora-Chinchipe	03°58.40' S	79°04.36' W	1908	5/6/2005	M. Zimmermann	adult
23940	EOIS215-12	E. sp. near goodmanii 23940	GQ433562	GQ433441	Strutzenberger et al. 2010	Strutzenberger et al. 2010	Piper sp. III	Strutzenberger et al. 2010	Ecuador	Zamora-Chinchipe	03°58.43' S	79°04.22' W	1911	5/13/2005	M. Zimmermann	adult
23802	EOIS220-12	E. sp. near concatenata 23802	GQ433563	GQ433442	Strutzenberger et al. 2010	Strutzenberger et al. 2010	Peperomia sp	Seifert et al. 2015	Ecuador	Zamora-Chinchipe	3°58.45' S	79°04.23' W	1953	3/1/2005	M. Zimmermann	adult
23828	EOIS221-12	E. sp. near pallidicosta 23828	GQ433564	GQ433443	Strutzenberger et al. 2010	Strutzenberger et al. 2010			Ecuador	Zamora-Chinchipe	3°58.45' S	79°04.23' W	1953	3/1/2005	M. Zimmermann	adult
23825	EOIS226-12	E. sp. near pallidicosta 23825	GQ433565	GQ433444	Strutzenberger et al. 2010	Strutzenberger et al. 2010			Ecuador	Zamora-Chinchipe	03°58.53' S	79°04.22' W	1983	5/16/2005	M. Zimmermann	adult
23760	EOIS227-12	E. sp. near nigrinotata 23760	GQ433566	GQ433445	Strutzenberger et al. 2010	Strutzenberger et al. 2010	Piper densiciliatum, Piper sp. V	Bodner 2010	Ecuador	Zamora-Chinchipe	03°58.53' S	79°04.22' W	1983	5/16/2005	M. Zimmermann	adult
23717	EOIS236-12	E. sp. near angulata 23717	GQ433567	GQ433446	Strutzenberger et al. 2010	Strutzenberger et al. 2010	Piper perareolatum, Piper sp., Piper sp. III	Strutzenberger et al. 2010	Ecuador	Zamora-Chinchipe	03°58.43' S	79°04.22' W	1911	5/13/2005	M. Zimmermann	adult
24023	EOIS243-12	E. sp. 24023	GQ433568	GQ433447	Strutzenberger et al. 2010	Strutzenberger et al. 2010	Piper sp. III	Strutzenberger et al. 2010	Ecuador	Zamora-Chinchipe	03°58.54' S	79°04.56' W	2010	2/15/2005	M. Zimmermann	adult
23971	EOIS255-12	E. sp. near azafranata 23971	GQ433569	GQ433448	Strutzenberger et al. 2010	Strutzenberger et al. 2010			Ecuador	Zamora-Chinchipe	03°58.49' S	79°04.38' W	2035	5/15/2005	M. Zimmermann	adult
23757	EOIS256-12	E. sp. near borrata 23757	GQ433570	GQ433449	Strutzenberger et al. 2010	Strutzenberger et al. 2010	Hedyosmum sp.	Strutzenberger et al. 2010	Ecuador	Zamora-Chinchipe	03°58.49' S	79°04.38' W	2035	5/15/2005	M. Zimmermann	adult
23993	EOIS257-12	E. sp. 23993	GQ433571	GQ433450	Strutzenberger et al. 2010	Strutzenberger et al. 2010			Ecuador	Zamora-Chinchipe	03°58.49' S	79°04.38' W	2035	5/15/2005	M. Zimmermann	adult
23796	EOIS264-12	E. sp. near reticulata 23796	GQ433572	GQ433451	Strutzenberger et al. 2010	Strutzenberger et al. 2010			Ecuador	Zamora-Chinchipe	03°58.49' S	79°04.38' W	2035	2/16/2005	M. Zimmermann	adult
23658	EOIS278-12	E. sp. near golosata 23658	GQ433573	GQ433452	Strutzenberger et al. 2010	Strutzenberger et al. 2010	Hedyosmum sp. E-w	this study	Ecuador	Zamora-Chinchipe	3°58.45' S	79°04.23' W	1953	4/18/2005	M. Zimmermann	adult
23798	EOIS282-12	E. sp. 23798	MG572823	MG572873	this study	this study			Ecuador	Zamora-Chinchipe	03°58.54' S	79°04.56' W	2010	2/15/2005	M. Zimmermann	adult
23728	EOIS291-12	E. sp. 23728	GQ433574	GQ433453	Strutzenberger et al. 2010	Strutzenberger et al. 2010	Piper sp. I	Bodner 2010	Ecuador	Zamora-Chinchipe	03°58.47' S	79°04.40' W	1999	5/7/2005	M. Zimmermann	adult
23837	EOIS294-12	E. sp. near internexa 23837	GQ433575	GQ433454	Strutzenberger et al. 2010	Strutzenberger et al. 2010			Ecuador	Zamora-Chinchipe	03°58.54' S	79°04.56' W	2010	5/3/2005	M. Zimmermann	adult
23725	EOIS298-12	E. sp. near lunifera 23725	GQ433576	GQ433455	Strutzenberger et al. 2010	Strutzenberger et al. 2010			Ecuador	Zamora-Chinchipe	3°58.45' S	79°04.23' W	1953	3/1/2005	M. Zimmermann	adult
23748	EOIS300-12	E. borrata 23748	GQ433577	GQ433456	Strutzenberger et al. 2010	Strutzenberger et al. 2010			Ecuador	Zamora-Chinchipe	3°58.45' S	79°04.23' W	1953	4/18/2005	M. Zimmermann	adult
24039	EOIS301-12	E. sp. near olivacea 24039	GQ433578	GQ433457	Strutzenberger et al. 2010	Strutzenberger et al. 2010	Piper sp. B**	this study	Ecuador	Zamora-Chinchipe	04°6.884' S	78°57.934' W	1030	5/18/2006	M. Zimmermann, F. Bodner	adult
23764	EOIS303-12	E. sp. 23764	GQ433580	GQ433459	Strutzenberger et al. 2010	Strutzenberger et al. 2010			Ecuador	Zamora-Chinchipe	04°6.884' S	78°57.934' W	1030	5/18/2006	M. Zimmermann, F. Bodner	adult
23841	EOIS306-12	E. nr camptographata 23841	GQ433581	GQ433460	Strutzenberger et al. 2010	Strutzenberger et al. 2010			Ecuador	Zamora-Chinchipe	04°6.884' S	78°57.934' W	1030	5/18/2006	M. Zimmermann, F. Bodner	adult
23744	EOIS309-12	E. sp. 23744	GQ433582	GQ433461	Strutzenberger et al. 2010	Strutzenberger et al. 2010	Piper sp. B-III	this study	Ecuador	Zamora-Chinchipe	04°6.884' S	78°57.934' W	1030	5/18/2006	M. Zimmermann, F. Bodner	adult
23677	EOIS310-12	E. sp. near canariata 23677	GQ433583	GQ433462	Strutzenberger et al. 2010	Strutzenberger et al. 2010			Ecuador	Zamora-Chinchipe	04°6.884' S	78°57.934' W	1030	5/18/2006	M. Zimmermann, F. Bodner	adult
23839	EOIS312-12	E. cellulata 23839	GQ433584	GQ433463	Strutzenberger et al. 2010	Strutzenberger et al. 2010	Piper subscutatum	Strutzenberger et al. 2010	Ecuador	Zamora-Chinchipe	3°58.38' S	79°04.66' W	1850	2/16/2006	K. Fiedler, S. Fischer, F. Bodner	adult
47270	EOIS313-12	E. sp. near azafranata 47270	GQ433585	GQ433464	Strutzenberger et al. 2010	Strutzenberger et al. 2010			Ecuador	Zamora-Chinchipe	3°58.38' S	79°04.66' W	1850	2/16/2006	K. Fiedler, S. Fischer, F. Bodner	adult
23876	EOIS337-12	E. sp. near punctata 23876	GQ433586	GQ433465	Strutzenberger et al. 2010	Strutzenberger et al. 2010	Peperomia sp	Strutzenberger et al. 2010	Ecuador	Zamora-Chinchipe	3°58.38' S	79°04.66' W	1850	2/16/2006	K. Fiedler, S. Fischer, F. Bodner	adult
15703	EOIS340-12	E. sp. near or pararussearia 15703	KU381519	MG572874	Brehm et al. 2016	this study			Ecuador	Zamora-Chinchipe	3°59.68' S	79°04.10' W	2677	11/24/2008	G. Brehm	adult
15705	EOIS342-12	E. sp. 15705	GQ433589	GQ433468	Strutzenberger et al. 2010	Strutzenberger et al. 2010			Ecuador	Zamora-Chinchipe	4°06.87' S	78°58.03' W	1020	11/24/2008	G. Brehm	adult
15706	EOIS343-12	E. sp. 15706	GQ433590	GQ433469	Strutzenberger et al. 2010	Strutzenberger et al. 2010			Ecuador	Zamora-Chinchipe	4°06.87' S	78°58.03' W	1020	11/24/2008	G. Brehm	adult
15709	EOIS346-12	E. sp. near olivacea 15709	GQ433591	GQ433470	Strutzenberger et al. 2010	Strutzenberger et al. 2010			Ecuador	Zamora-Chinchipe	4°06.87' S	78°58.03' W	1020	11/24/2008	G. Brehm	adult
15710	EOIS347-12	E. sp. near reticulata 15710	GQ433592	GQ433471	Strutzenberger et al. 2010	Strutzenberger et al. 2010			Ecuador	Zamora-Chinchipe	4°06.87' S	78°58.03' W	1020	11/24/2008	G. Brehm	adult
15720	EOIS356-12	E. sp. 15720	KU381658	MG572875	Brehm et al. 2016	this study			Ecuador	Zamora-Chinchipe	4°06.87' S	78°58.03' W	1020	11/24/2008	G. Brehm	adult
15721	EOIS357-12	E. sp. near platearia 15721	KU381610	MG572876	Brehm et al. 2016	this study			Ecuador	Zamora-Chinchipe	4°06.87' S	78°58.03' W	1020	11/24/2008	G. Brehm	adult
15731	EOIS363-12	E. sp. near deleta 15731	KU381552	MG572877	Brehm et al. 2016	this study			Ecuador	Zamora-Chinchipe	4°06.99' S	78°58.09' W	1025	11/24/2008	F. Bodner	adult
15733	EOIS365-12	E. sp. near restrictata 15733	GQ433597	GQ433476	Strutzenberger et al. 2010	Strutzenberger et al. 2010			Ecuador	Zamora-Chinchipe	4°06.99' S	78°58.09' W	1025	11/24/2008	F. Bodner	adult
15772	EOIS370-12	E. sp. near reticulata 15772	GQ433599	GQ433478	Strutzenberger et al. 2010	Strutzenberger et al. 2010			Ecuador	Zamora-Chinchipe	4°06.99' S	78°58.09' W	1025	11/27/2008	G. Brehm	adult
15780	EOIS375-12	E. sp. near camptographata 15780	KU380950	MG572878	Brehm et al. 2016	this study			Ecuador	Zamora-Chinchipe	4°06.99' S	78°58.09' W	1025	11/27/2008	G. Brehm	adult
15781	EOIS376-12	E. sp. near guapa 15781	GQ433601	GQ433480	Strutzenberger et al. 2010	Strutzenberger et al. 2010			Ecuador	Zamora-Chinchipe	4°06.99' S	78°58.09' W	1025	11/27/2008	G. Brehm	adult
15786	EOIS380-12	E. sp. near platearia 15786	KU381437	MG572879	Brehm et al. 2016	this study			Ecuador	Zamora-Chinchipe	4°06.99' S	78°58.09' W	1025	11/27/2008	G. Brehm	adult
15787	EOIS381-12	E. sp. near goodmanii 15787	GQ433602	GQ433481	Strutzenberger et al. 2010	Strutzenberger et al. 2010	Piper sp. "B-rotblatt"	this study	Ecuador	Zamora-Chinchipe	4°06.99' S	78°58.09' W	1025	11/27/2008	G. Brehm	adult
15792	EOIS385-12	E. sp. near russearia 15792	KU380804	MG572880	Brehm et al. 2016	this study	Piper sp. "B-rotblatt"	this study	Ecuador	Zamora-Chinchipe	4°06.87' S	78°58.03' W	1020	11/27/2008	F. Bodner	adult
15750	EOIS387-12	E. sp. near azafranata 15750	GQ433603	GQ433482	Strutzenberger et al. 2010	Strutzenberger et al. 2010	Hedyosmum sp.	Strutzenberger et al. 2010	Ecuador	Zamora-Chinchipe	3°59.65' S	79°04.10' W	2671	11/25/2008	G. Brehm	adult
15749	EOIS388-12	E. sp. near azafranata 15749	KU381068	MG572881	Brehm et al. 2016	this study			Ecuador	Zamora-Chinchipe	3°59.65' S	79°04.10' W	2671	11/25/2008	G. Brehm	adult
15748	EOIS389-12	E. sp. near encina 15748	KU381753	MG572882	Brehm et al. 2016	this study			Ecuador	Zamora-Chinchipe	3°59.65' S	79°04.10' W	2671	11/25/2008	G. Brehm	adult
15747	EOIS390-12	E. sp. near fulvicosta 15747	KU380830	MG572883	Brehm et al. 2016	this study			Ecuador	Zamora-Chinchipe	3°59.65' S	79°04.10' W	2671	11/25/2008	G. Brehm	adult
15743	EOIS393-12	E. sp. near lavendula 15743	KU381197	MG572884	Brehm et al. 2016	this study			Ecuador	Zamora-Chinchipe	3°59.65' S	79°04.10' W	2671	11/25/2008	G. Brehm	adult
15742	EOIS394-12	E. sp. near cogitata 15742	KU381612	MG572885	Brehm et al. 2016	this study			Ecuador	Zamora-Chinchipe	3°59.65' S	79°04.10' W	2671	11/25/2008	G. Brehm	adult
15717	EOIS397-12	E. sp. near serrilineata 15717	KU381501	MG572886	Brehm et al. 2016	this study			Ecuador	Zamora-Chinchipe	4°06.87' S	78°58.03' W	1020	11/24/2008	G. Brehm	adult
15726	EOIS399-12	E. sp. near goodmanii 15726	KU381691	MG572887	Brehm et al. 2016	this study			Ecuador	Zamora-Chinchipe	4°06.99' S	78°58.09' W	1025	11/24/2008	F. Bodner	adult
15728	EOIS401-12	E. sp. near russearia 15728	KU380822	MG572888	Brehm et al. 2016	this study			Ecuador	Zamora-Chinchipe	4°06.99' S	78°58.09' W	1025	11/24/2008	F. Bodner	adult
15771	EOIS403-12	E. sp. near carrasca 15771	KU380797	MG572889	Brehm et al. 2016	this study			Ecuador	Zamora-Chinchipe	4°06.99' S	78°58.09' W	1025	11/27/2008	G. Brehm	adult
15779	EOIS406-12	E. sp. near borrata 15779	KU380810	MG572890	Brehm et al. 2016	this study	Hedyosmum sp.	Strutzenberger et al. 2010	Ecuador	Zamora-Chinchipe	4°06.99' S	78°58.09' W	1025	11/27/2008	G. Brehm	adult
15791	EOIS407-12	E. sp. near paraviolascens 15791	KU380770	MG572891	Brehm et al. 2016	this study			Ecuador	Zamora-Chinchipe	4°06.87' S	78°58.03' W	1020	11/27/2008	F. Bodner	adult
GeoCR 26375	EOISD001-14	E. dibapha GeoCR_26375	MG572824	MG572892	this study	this study			Costa Rica	Heredia	10.2683°	-084.0851333°	1070	5/23/2003	G. Brehm	adult
GeoCR 26376	EOISD002-14	E. sp. GeoCR_26376	MG572825	MG572893	this study	this study			Costa Rica	Heredia	10.4327°	-084.0083°	40	5/31/2003	G. Brehm	adult
GeoCR 27109	EOISD008-14	E. undulosata GeoCR_27109	MG572826	MG572894	this study	this study			Costa Rica	Heredia	10.3261333°	-084.0789167°	525	4/21/2003	G. Brehm	adult
GeoCR 27271	EOISD009-14	E. sp. near occia GeoCR_27271	MG572827	MG572895	this study	this study			Costa Rica	Heredia	10.2069167°	-084.1151833°	1710	5/5/2003	G. Brehm	adult
GeoCR 31178	EOISD010-14	E. multilunata GeoCR_31178	MG572828	MG572896	this study	this study			Costa Rica	Heredia	10.1741667°	-084.1116667°	2090	4/25/2003	G. Brehm	adult
GeoCR 34147	EOISD011-14	E. sp. GeoCR_34147	MG572829	MG572897	this study	this study			Costa Rica	Heredia	10.1383333°	-084.1000000°	2730	2/22/2004	G. Brehm	adult
GeoCR 34163	EOISD012-14	E. apyraria GeoCR_34163	MG572830	MG572898	this study	this study			Costa Rica	Heredia	10.4327°	-084.0098°	40	2/28/2004	G. Brehm	adult
GeoCR 34166	EOISD013-14	E. sp. near toporata GeoCR_34166	MG572831	MG572899	this study	this study			Costa Rica	Heredia	10.1335000°	-084.1155333°	2725	2/23/2004	G. Brehm	adult
GeoCR 35378	EOISD015-14	E. zenobia GeoCR_35378	MG572832	MG572900	this study	this study			Costa Rica	Heredia	10.4283°	-084.0055°	45	2/27/2004	G. Brehm	adult
GeoCR 35389	EOISD017-14	E. sp. near insignata GeoCR_35389	MG572833	MG572901	this study	this study			Costa Rica	Heredia	10.2089167°	-084.1160833°	1690	3/17/2004	G. Brehm	adult
GeoCR 35438	EOISD018-14	E. sp. near hermosaria GeoCR_35438	MG572834	MG572902	this study	this study			Costa Rica	Heredia	10.4252°	-084.0044°	45	3/23/2004	G. Brehm	adult
GeoCR 35461	EOISD019-14	E. sp. near numida GeoCR_35461	MG572835	MG572903	this study	this study			Costa Rica	Heredia	10.2089167°	-084.1160833°	1690	3/17/2004	G. Brehm	adult
GeoCR 35518	EOISD020-14	E. sp. GeoCR_35518	MG572836	MG572904	this study	this study			Costa Rica	Heredia	10.3265667°	-084.0801667°	550	2/9/2004	G. Brehm	adult
18456	EOISD023-14	E. sp. near or fulvicosta 18456	KU381530	MG572905	Brehm et al. 2016	this study			Ecuador	Loja	4°06.86' S	79°10.48’ W	2897	11/20/2008	F. Bodner	adult
19452	EOISD026-14	E. zorra 19452	MG572837	MG572906	this study	this study			Ecuador	Zamora-Chinchipe	3°58.29' S	79°04.74’ W	1850	2/13/2013	G. Brehm	adult
21345	EOISD027-14	E. sp. near primularis 21345	KU380794	MG572907	Brehm et al. 2016	this study			Ecuador	Loja	4°06.85' S	79°10.47’ W	2916	3/26/2011	G. Brehm	adult
21558	EOISD028-14	E. sp. 21558	KU381227	MG572908	Brehm et al. 2016	this study			Ecuador	Loja	4°06.85' S	79°10.47’ W	2916	3/26/2011	G. Brehm	adult
21654	EOISD030-14	E. sp. near trillista 21654	KU381547	MG572909	Brehm et al. 2016	this study			Ecuador	Zamora-Chinchipe	3°58.61' S	79°03.79' W	1878	2/5/2013	G. Brehm	adult
21717	EOISD031-14	E. sp. near filiferata 21717	KU380885	MG572910	Brehm et al. 2016	this study	Piper sp. C-I, Piper sp. C-V	this study	Ecuador	Loja	4°06.86' S	79°10.48’ W	2897	3/26/2011	Lisa Lehner, Marc Adams	adult
21736	EOISD032-14	E. sp. 21736	MG572838	MG572911	this study	this study			Ecuador		4°06.99' S	78°58.09' W	1025	11/14/2000	Dirk Süßenbach	adult
21914	EOISD035-14	E. sp. near azafranata 21914	KU381224	MG572912	Brehm et al. 2016	this study			Ecuador	Loja	4°06.85' S	79°10.47’ W	2916	3/26/2011	G. Brehm	adult
24091	EOISD038-14	E. sp. near ambarilla 24091	KU381703	MG572913	Brehm et al. 2016	this study			Ecuador	Loja	4°06.85' S	79°10.47’ W	2916	3/26/2011	G. Brehm	adult
24093	EOISD040-14	E. sp. 24093	KU380812	MG572914	Brehm et al. 2016	this study	Piper sp. C-I	this study	Ecuador	Loja	4°06.85' S	79°10.47’ W	2916	11/20/2008	G. Brehm	adult
29532	EOISD042-14	E. sp. near mediostrigata 29532	MG572839	MG572915	this study	this study	Piper sp. III	Strutzenberger et al. 2010	Ecuador	Zamora-Chinchipe	3°58.44' S	79°04.74' W	1822	9/1/2003		adult
Eo00414	EOROW001-14	E. sp.	GQ433606	GQ433485	Strutzenberger et al. 2010	Strutzenberger et al. 2010			Malaysia	Sabah, Kinabalu NP , Borneo					C. Schulze	adult
Eo00424	EOROW002-14	E. sp.	GQ433608	GQ433487	Strutzenberger et al. 2010	Strutzenberger et al. 2010			Malaysia	Sabah, Kinabalu NP , Borneo					C. Schulze	adult
Eo00410	EOROW003-14	E. sp.	GQ433605	GQ433484	Strutzenberger et al. 2010	Strutzenberger et al. 2010			Malaysia	Sabah, Kinabalu NP , Borneo					C. Schulze	adult
Eo00466	EOROW004-14	E. sp.	GQ433610	GQ433489	Strutzenberger et al. 2010	Strutzenberger et al. 2010			Malaysia	Sabah, Imbak Canyon, Borneo				1/9/2008	T.M. Whitaker	adult
Eo00417	EOROW005-14	E. sp.	GQ433607	GQ433486	Strutzenberger et al. 2010	Strutzenberger et al. 2010			Malaysia	Sabah, Imbak Canyon, Borneo					C. Schulze	adult
Eo00463	EOROW006-14	E. sp.	GQ433609	GQ433488	Strutzenberger et al. 2010	Strutzenberger et al. 2010			South Africa	Oribi Gorge Nature Reserve			300	4/28/2000	H. Staude	adult
GeoCR 33974	GeoCR_33974	E. sp. near isographata GeoCR_33974	GQ433587	GQ433466	Strutzenberger et al. 2010	Strutzenberger et al. 2010			Costa Rica	Heredia	10.2069167°	-084.1151833°	1710	5/30/2003	G. Brehm	adult
GeoCR 34035	GeoCR_34035	E. multistrigaria GeoCR_34035	GQ433588	GQ433467	Strutzenberger et al. 2010	Strutzenberger et al. 2010			Costa Rica	Heredia	10.2089167°	-084.1160833°	1690	5/29/2003	G. Brehm	adult
17886	NGEOB343-10	E. sp. 17886	HQ576225	MG572919	Brehm et al. 2016	this study			Ecuador	Loja	4°06.86' S	79°10.48’ W	2897	11/20/2008	F. Bodner	adult
16399	NGEOC009-10	E. sp. 16399	JF859196	MG572920	Brehm et al. 2016	this study			Ecuador	Zamora-Chinchipe	3°59.65' S	79°04.10' W	2671	11/17/2008	G. Brehm	adult
22282	NGEOC658-11	E. acerba 22282	JX150844	MG572921	Brehm et al. 2016	this study			Ecuador	Loja	4°06.85' S	79°10.47’ W	2916	3/26/2011	G. Brehm	adult
22297	NGEOC673-11	E. sp. near carrasca 22297	JX150880	MG572922	Brehm et al. 2016	this study			Ecuador	Loja	4°06.85' S	79°10.47’ W	2916	3/26/2011	G. Brehm	adult
22566	NGEOC942-11	E. sp. near russearia 22566	JX150849	MG572923	Brehm et al. 2016	this study	Piper sp. B-III	this study	Ecuador	Zamora-Chinchipe	4°06.87' S	78°58.03' W	1020	3/30/2011		adult
22735	NGEOD111-11	E. sp. near golosata 22735	JX150926	MG572924	Brehm et al. 2016	this study			Ecuador	Zamora-Chinchipe	4°07.00' S	78°58.09' W	1025	4/1/2011	G. Brehm	adult
22815	NGEOD191-11	E. sp. near paulona 22815	JX150819	MG572925	Brehm et al. 2016	this study			Ecuador	Zamora-Chinchipe	3°59.55' S	79°07.30' W	2590	4/3/2011	G. Brehm	adult
22817	NGEOD193-11	E. sp. 22817	JX150820	MG572926	Brehm et al. 2016	this study			Ecuador	Zamora-Chinchipe	3°59.55' S	79°07.30' W	2590	4/3/2011	G. Brehm	adult
18445	NGEOD274-11	E. sp. near or ambarilla 18445	KU381390	MG572927	Brehm et al. 2016	this study			Ecuador	Loja	4°06.86' S	79°10.48’ W	2897	11/20/2008	F. Bodner	adult
15148	NGEOD738-11	E. sp. 15148	JX150924	MG572928	Brehm et al. 2016	this study			Ecuador	Zamora-Chinchipe	3°58.94' S	79°04.84' W	2212	11/16/2008	G. Brehm	adult
15276	NGEOD773-11	E. sp. 15276	JX150971	MG572929	Brehm et al. 2016	this study	Hedyosmum sp.	this study	Ecuador	Zamora-Chinchipe	3°59.65' S	79°04.10' W	2671	11/17/2008	G. Brehm	adult
15402	NGEOD959-11	E. sp. near cancellata 15402	JX150952	MG572930	Brehm et al. 2016	this study			Ecuador	Zamora-Chinchipe	3°59.68' S	79°04.10' W	2677	11/18/2008	G. Brehm	adult
15407	NGEOD961-11	E. sp. 15407	JX150939	MG572931	Brehm et al. 2016	this study	Piper sp. C-I	this study	Ecuador	Zamora-Chinchipe	3°59.68' S	79°04.10' W	2677	11/18/2008	G. Brehm	adult
15456	NGEOD976-11	E. sp. 15456	JX150956	MG572932	Brehm et al. 2016	this study			Ecuador	Zamora-Chinchipe	4°06.99' S	78°58.09' W	1025	11/19/2008	G. Brehm	adult
18548	NGEOE005-12	E. sp. 18548	KU381007	MG572933	Brehm et al. 2016	this study			Ecuador	Loja	4°06.86' S	79°10.48’ W	2897	11/20/2008	F. Bodner	adult
14975	NGEOE024-12	E. sp. near restrictata 14975	MG572843	MG572934	this study	this study			Ecuador	Zamora-Chinchipe	4°06.99' S	78°58.09' W	1025	11/14/2000	Dirk Süßenbach	adult
45708	NGEOE054-12	E. rubiada 45708	MG572844	MG572935	this study	this study			Ecuador	Zamora-Chinchipe	3°58.17' S	79°04.57' W	1908	9/19/2003		adult
29841	NGEOE064-12	E. sp. near nigricosta 29841	MG572845	MG572936	this study	this study			Ecuador	Zamora-Chinchipe	3°58.96' S	79°05.14' W	1913	10/24/2002		adult
8584	NGEOE113-12	E. neclas 8584	MG572846	MG572937	this study	this study			Ecuador	Zamora-Chinchipe	4°01.11' S	79°00.95' W	1380	10/30/2000	Dirk Süßenbach	adult
18563	NGEOE154-12	E. sp. near sagittaria 18563	MG572847	MG572938	this study	this study			Ecuador	Zamora-Chinchipe	4°06.87' S	78°58.03' W	1020	11/14/2000	G. Brehm	adult
18586	NGEOE177-12	E. sp. near burla 18586	KU380840	MG572939	Brehm et al. 2016	this study			Ecuador	Zamora-Chinchipe	3°59.46' S	79°07.58' W	2630	4/3/2011		adult
15384	NGEOE399-12	E. sp. near chrysocraspedata 15384	KU381180	MG572940	Brehm et al. 2016	this study			Ecuador	Zamora-Chinchipe	3°59.68' S	79°04.10' W	2677	11/18/2008	G. Brehm	adult
15505	NGEOE406-12	E. sp. near lucivittata 15505	KU381659	MG572941	Brehm et al. 2016	this study			Ecuador	Zamora-Chinchipe	4°06.99' S	78°58.09' W	1025	11/19/2008	G. Brehm	adult
15571	NGEOE439-12	E. sp. near contraversa 15571	KU381011	MG572942	Brehm et al. 2016	this study			Ecuador	Loja	4°06.85' S	79°10.47’ W	2916	11/20/2008	G. Brehm	adult
15575	NGEOE443-12	E. sp. near xanthoperata 15575	KU381324	MG572943	Brehm et al. 2016	this study			Ecuador	Loja	4°06.85' S	79°10.47’ W	2916	11/20/2008	G. Brehm	adult
15578	NGEOE445-12	E. sp. near haematodes 15578	KU380913	MG572944	Brehm et al. 2016	this study			Ecuador	Loja	4°06.85' S	79°10.47’ W	2916	11/20/2008	G. Brehm	adult
15580	NGEOE447-12	E. sp. near or burla 15580	KU381725	MG572945	Brehm et al. 2016	this study			Ecuador	Loja	4°06.85' S	79°10.47’ W	2916	11/20/2008	G. Brehm	adult
15586	NGEOE449-12	E. sp. 15586	KU381806	MG572946	Brehm et al. 2016	this study	Piper spp. C-V; "C-perareolatum"	this study	Ecuador	Loja	4°06.85' S	79°10.47’ W	2916	11/20/2008	G. Brehm	adult
15587	NGEOE450-12	E. albosignata 15587	KU381262	MG572947	Brehm et al. 2016	this study	Peperomia sp	Seifert et al. 2015	Ecuador	Loja	4°06.85' S	79°10.47’ W	2916	11/20/2008	G. Brehm	adult
15591	NGEOE453-12	E. sp. 15591	KU381169	MG572948	Brehm et al. 2016	this study			Ecuador	Loja	4°06.85' S	79°10.47’ W	2916	11/20/2008	G. Brehm	adult
15601	NGEOE457-12	E. sp. near golosata 15601	KU380833	MG572949	Brehm et al. 2016	this study			Ecuador	Loja	4°06.86' S	79°10.48’ W	2897	11/20/2008	F. Bodner	adult
15608	NGEOE460-12	E. sp. 15608	KU381372	MG572950	Brehm et al. 2016	this study			Ecuador	Loja	4°06.86' S	79°10.48’ W	2897	11/20/2008	F. Bodner	adult
15609	NGEOE461-12	E. sp. near or jifia 15609	KU381361	MG572951	Brehm et al. 2016	this study			Ecuador	Loja	4°06.86' S	79°10.48’ W	2897	11/20/2008	F. Bodner	adult
15610	NGEOE462-12	E. sp. near golosata 15610	KU380879	MG572952	Brehm et al. 2016	this study			Ecuador	Loja	4°06.86' S	79°10.48’ W	2897	11/20/2008	F. Bodner	adult
15611	NGEOE463-12	E. sp. near argentifilata 15611	KU381570	MG572953	Brehm et al. 2016	this study			Ecuador	Loja	4°06.86' S	79°10.48’ W	2897	11/20/2008	F. Bodner	adult
15623	NGEOE470-12	E. sp. near nigriceps 15623	KU381200	MG572954	Brehm et al. 2016	this study			Ecuador	Loja	4°06.86' S	79°10.48’ W	2897	11/20/2008	F. Bodner	adult
15757	NGEOE490-12	E. sp. 15757	KU381569	MG572955	Brehm et al. 2016	this study	Piper sp. "C-perareolatum"	this study	Ecuador	Zamora-Chinchipe	3°59.65' S	79°04.10' W	2671	11/25/2008	G. Brehm	adult
15760	NGEOE492-12	E. sp. near vinosata 15760	KU381012	MG572956	Brehm et al. 2016	this study	Peperomia sp	Seifert et al. 2015	Ecuador	Zamora-Chinchipe	3°58.45' S	79°04.73' W	1800	11/26/2008	G. Brehm	adult
18725	NGEOF066-13	E. sp. near chasca 18725	KU381632	MG572957	Brehm et al. 2016	this study			Ecuador	Zamora-Chinchipe	04°6.763' S	78°58.412' W	1485	3/27/2012	F. Bodner	adult
18727	NGEOF068-13	E. sp. 18727	KU381089	MG572958	Brehm et al. 2016	this study			Ecuador	Zamora-Chinchipe	04°6.763' S	78°58.412' W	1485	3/27/2012	F. Bodner	adult
18911	NGEOF237-13	E. sp. 18911	KU381462	MG572959	Brehm et al. 2016	this study	Piper sp. B*	this study	Ecuador	Zamora-Chinchipe	4°06.75' S	78°58.41' W	1530	2/2/2013	Lars Möckel, Katrin Friedemann	adult
18941	NGEOF267-13	E. sp. near concatenata 18941	KU381779	MG572960	Brehm et al. 2016	this study			Ecuador	Zamora-Chinchipe	3°58.61' S	79°03.79' W	1878	2/5/2013	G. Brehm	adult
18967	NGEOF293-13	E. sp. near telegraphica 18967	KU381657	MG572961	Brehm et al. 2016	this study			Ecuador	Zamora-Chinchipe	3°59.38' S	79°05.80' W	2118	2/7/2013	G. Brehm	adult
18969	NGEOF295-13	E. sp. near delicatula 18969	KU381549	MG572962	Brehm et al. 2016	this study			Ecuador	Zamora-Chinchipe	3°59.38' S	79°05.80' W	2118	2/7/2013	G. Brehm	adult
18983	NGEOF309-13	E. sp. 18983	KU381057	MG572963	Brehm et al. 2016	this study			Ecuador	Zamora-Chinchipe	4°06.75' S	78°58.41' W	1530	2/9/2013	Lars Möckel, Katrin Friedemann	adult
18998	NGEOF324-13	E. sp. 18998	KU380785	MG572964	Brehm et al. 2016	this study	Piper sp. B-I	this study	Ecuador	Zamora-Chinchipe	4°05.14' S	78°57.97' W	1343	2/9/2013	G. Brehm	adult
18876	NGEOF450-13	E. sp. 18876	KU381796	MG572965	Brehm et al. 2016	this study			Ecuador	Loja	4°06.85' S	79°10.47’ W	2916	3/26/2011	G. Brehm	adult
19293	NGEOF522-13	E. sp. near vinosata 19293	KU381296	MG572966	this study	this study			Ecuador	Loja	4°23.13' S	79°07.11' W	2938	2/6/2013	G. Brehm	adult
fb_CR53		E. sp. fb_CR53	MG572840	MG572916	this study	this study			Costa Rica	Puntarena, La Gamba	08°42.05' N	83°12.25' W	100	7/31/2014	F. Bodner	adult
fb_CR79		E. sp. fb_CR79	MG572841	MG572917	this study	this study			Costa Rica	Puntarena, La Gamba	08°42.05' N	83°12.25' W	100	8/13/2014	F. Bodner	adult
fb_CRE1		E. sp. fb_CRE1	MG572842	MG572918	this study	this study			Costa Rica	Puntarena, La Gamba	08°42.113' N	83°12.458' W	210	7/27/2014	F. Bodner	adult
23791		E. sp. 23791	MG572848	MG572967	this study	this study			Ecuador	Zamora-Chinchipe; Bombuscaro	04°6.884' S	78°57.934' W	1030	5/18/2006	M. Zimmermann, F. Bodner	adult
Outgroup
		Anticollix sparsata	EU443353	EU443291	Ounap et al. 2008	Ounap et al. 2008	Myrsinaceae
MM01467		Aplocera praeformata	JF784739	JF785359	Sivhonen et al. 2011	Sivhonen et al. 2011	Hypericaceae
		Archiearis parthenias	DQ018928	DQ018899	Wahlberg et al., 2005	Wahlberg et al., 2005	Betulaceae
MM06106		Asthena albulata	JF784749	JF785369	Sivhonen et al. 2011	Sivhonen et al. 2011	Betulaceae-Fagaceae
MM10470		Baptria tibiale	JF784771	JF785391	Sivhonen et al. 2011	Sivhonen et al. 2011	Ranunculaceae
gb-0081		Callipia constantinaria	JF784670	JF785294	Sivhonen et al. 2011	Sivhonen et al. 2011
MM06843		Cidaria fulvata	JF784759	JF785379	Sivhonen et al. 2011	Sivhonen et al. 2011	Rosaceae
		Cyclophora albipunctata	EU443360	EU443297	Ounap et al. 2008	Ounap et al. 2008	Sapindaceae
		Cyclophora punctaria	EU443361	EU443298	Ounap et al. 2008	Ounap et al. 2008
		Dyspteris abortivaria	EU151592	EU151695	Canfield et al. 2008	Canfield et al. 2008	Rosaceae-Vitacea
Eo00391		Ecliptopera silaceata	GQ433611	GQ433490	Strutzenberger et al. 2010	Strutzenberger et al. 2010	Onagraceae-Balsaminaceae
Eo00396		Epirrhoe alternata	GQ433614	GQ433493	Strutzenberger et al. 2010	Strutzenberger et al. 2010	Rubiaceae
		Epirrhoe hastulata	EU443351	EU443289	Ounap et al. 2008	Ounap et al. 2008	Rubiaceae
Eo00398		Eulithis pyraliata	GQ433615	GQ433494	Strutzenberger et al. 2010	Strutzenberger et al. 2010	Rubiaceae
MM01465		Euphyia unangulata	JF784738	JF785358	Sivhonen et al. 2011	Sivhonen et al. 2011	Caryophyllaceae
MM01802		Eupithecia denotata	JF784743	JF785363	Sivhonen et al. 2011	Sivhonen et al. 2011	Campanulaceae
Eo00405		Eupithecia impurata	GQ433618	GQ433497	Strutzenberger et al. 2010	Strutzenberger et al. 2010	Campanulaceae
Eo00402		Eupithecia linariata	GQ433617	GQ433496	Strutzenberger et al. 2010	Strutzenberger et al. 2010	Plantaginaceae
		Haematopis grataria	EU443364	EU443301	Ounap et al. 2008	Ounap et al. 2008	herb polyphagous
gb-ID-17164		Hagnagora mortipax	JF784682	JF785307	Sivhonen et al. 2011	Sivhonen et al. 2011	Clethraceae
AH7143		Heterusia sp.	JF784662	JF785287	Sivhonen et al. 2011	Sivhonen et al. 2011
		Hydriomena impluviata	EU443350	EU443288	Ounap et al. 2008	Ounap et al. 2008	Betulaceae
		Idaea aversata	EU443357	EU443294	Ounap et al. 2008	Ounap et al. 2008	herb polyphagous
		Idaea straminata	EU443356	AY948507	Ounap et al. 2008	Snäll et al., 2007	herb polyphagous
MM02399		Larentia clavaria	GU828683/GU828480	GU829008/GU829295	Sivhonen et al. 2011	Sivhonen et al. 2011	Malvaceae
		Lythria cruentaria	EU443365	EU443302	Ounap et al. 2008	Ounap et al. 2008	Polygonaceae
		Lythria purpuraria	EU443367	EU443304	Ounap et al. 2008	Ounap et al. 2008	Polygonaceae
		Lythria sanguinaria	EU443366	EU443303	Ounap et al. 2008	Ounap et al. 2008	Rubiaceae
AH7410		Melanthia procellata	JF784665	JF785290	Sivhonen et al. 2011	Sivhonen et al. 2011	Ranunculaceae
MM03177		Operophtera brumata	JF784746	JF785366	Sivhonen et al. 2011	Sivhonen et al. 2011	woody polyphagous
MM00237		Paradetis porphyrias	JF784718	JF785340	Sivhonen et al. 2011	Sivhonen et al. 2011
MM00243		Pasiphila near melochlora	JF784724	JF785345	Sivhonen et al. 2011	Sivhonen et al. 2011
MM00244		Pasiphila sandycias	JF784725	JF785346	Sivhonen et al. 2011	Sivhonen et al. 2011
MM01453		Perizoma alchemillatum	JF784737	JF785357	Sivhonen et al. 2011	Sivhonen et al. 2011	Lamiaceae
Eo00407		Perizoma minoratum	GQ433619	GQ433498	Strutzenberger et al. 2010	Strutzenberger et al. 2010	Orobanchaceae
		Phibalapteryx virgata	EU443352	EU443290	Ounap et al. 2008	Ounap et al. 2008	Rubiaceae
Eo00393		Philereme transversata	GQ433612	GQ433491	Strutzenberger et al. 2010	Strutzenberger et al. 2010	Rhamnaceae
MM06788		Philereme vetulata	JF784758	JF785378	Sivhonen et al. 2011	Sivhonen et al. 2011	Rhamnaceae
MM00239		Poecilasthena pulchraria	JF784720	JF785341	Sivhonen et al. 2011	Sivhonen et al. 2011
MM14746		Pomasia sp.	JF784790	JF785407	Sivhonen et al. 2011	Sivhonen et al. 2011
gb-CR-S-1708		Psaliodes planiplaga	JF784674	JF785299	Sivhonen et al. 2011	Sivhonen et al. 2011
MM08780		Rheumaptera cervinalis	JF784768	JF785388	Sivhonen et al. 2011	Sivhonen et al. 2011	Berberidaceae
Eo00401		Rhinoprora rectangulata	GQ433616	GQ433495	Strutzenberger et al. 2010	Strutzenberger et al. 2010	Rosaceae
		Rhodometra sacraria	AJ870398	EU443305	Knoelke et al., 2004	Ounap et al. 2008	Polygonaceae
		Rhodostrophia calabra	EU443355	EU443293	Ounap et al. 2008	Ounap et al. 2008	Fabaceae
		Rhodostrophia vibicaria	EU443354	EU443292	Ounap et al. 2008	Ounap et al. 2008	Fabaceae
		Scopula decorata	EU443359	EU443296	Ounap et al. 2008	Ounap et al. 2008	Lamiaceae
MM00240		Tatosoma lestevata	JF784721	JF785342	Sivhonen et al. 2011	Sivhonen et al. 2011
		Timandra comae	EU443363	EU443300	Ounap et al. 2008	Ounap et al. 2008	Polygonaceae-Salicaceae
		Timandra griseata	EU443362	EU443299	Ounap et al. 2008	Ounap et al. 2008	Polygonaceae
		Trichopteryx carpinata	EU443349	EU443287	Ounap et al. 2008	Ounap et al. 2008	Betulaceae
gb-CR-S-1239		Trocherateina cachara	JF784673	JF785298	Sivhonen et al. 2011	Sivhonen et al. 2011
MM01285		Xanthorhoe montanata	JF784733	JF785353	Sivhonen et al. 2011	Sivhonen et al. 2011	herb polyphagous
Eo00395		Xanthorhoe quadrifasciata	GQ433613	GQ433492	Strutzenberger et al. 2010	Strutzenberger et al. 2010	herb polyphagous
