# Supplementary material for: Diversification rates, host plant shifts and an updated molecular phylogeny of Andean Eois moths (Lepidoptera: Geometridae)
Source: PLoS One. 2017 Dec 27;12(12):e0188430. doi: 10.1371/journal.pone.0188430 (PMC5744940; doi:10.1371/journal.pone.0188430)
Supplement: S3 Table — Results of species number interpolation are given for Neotropical Eois as well as each major clade within Eois. Results obtained from mccrTest to test the robustness of gamma values are indicated for each employed method of interpolation. (ODS) [file pone.0188430.s008.ods]

## Sheet: neotropical Eois
neotropical Eois	observed Gamma: -9.14
EstimateS	Interpolated species no.	D to species no. in tree	pval	critG
extrapolated (N=500)	434	219	0.00019996	-4.512872
lower 95% CI	329	114	0.00019996	-3.354325
upper 95% CI	540	325	0.00019996	-5.320089
Chao1 extrapolation	454	239	0.00019996	-4.881865
lower 95% CI	394	179	0.00019996	-4.071148
upper 95% CI	768	553	0.00019996	-6.682724
PRIMER7 and SPADE
Chao1 extrapolation	454	239	0.00019996	-5.087262
Chao1-bias-corrected	451	236	0.00019996	-4.826985

## Sheet: admaria
adimaria clade	observed Gamma: -3.8
EstimateS	Interpolated species no.	D to species no. in tree	pval	critG
extrapolated (N=500)	68	23	0.00039992	-2.35163100
lower 95% CI	62	17	0.00039992	-2.23237900
upper 95% CI	75	30	0.00239952	-2.50606500
Chao1 extrapolation	72	27	0.00119976	-2.449235
lower 95% CI	66	21	0.0009998	-2.311378
upper 95% CI	91	46	0.00459908	-2.832311
PRIMER7 and SPADE
Chao1 extrapolation	75.23	30.23	0.00239952	-2.493428
Chao1-bias-corrected	73.8	28.8	0.0009998	-2.453247

## Sheet: chasca
chasca	observed Gamma: -3.64
EstimateS	Interpolated species no.	D to species no. in tree	pval	critG
extrapolated (N=500)	62	45	0.0029994	-2.80232
lower 95% CI	26	9	0.00039992	-2.031912
upper 95% CI	98	81	0.01259748	-3.224866
Chao1 extrapolation	57	40	0.00279944	-2.763989
lower 95% CI	38	21	0.00139972	-2.421117
upper 95% CI	119	102	0.02279544	-3.330039
PRIMER7 and SPADE
Chao1 extrapolation	66	49	0.004999	-2.843716
Chao1-bias-corrected	57	40	0.0029994	-2.739762

## Sheet: odatis
odatis clade	observed Gamma: -4.96
EstimateS	Interpolated species no.	D to species no. in tree	pval	critG
extrapolated (N=500)	76	31	0.00019996	-2.527481
lower 95% CI	69	24	0.00019996	-2.40497
upper 95% CI	84	39	0.00019996	-2.728367
Chao1 extrapolation	87	42	0.00019996	-2.76163
lower 95% CI	78	33	0.00019996	-2.607594
upper 95% CI	113	68	0.00059988	-3.221494
PRIMER7 and SPADE
Chao1 extrapolation	92	47	0.00019996	-2.879415
Chao1-bias-corrected	90	45	0.00019996	-2.814436

## Sheet: trillista
trillista clade	observed Gamma: -2.92
EstimateS	Interpolated species no.	D to species no. in tree	pval	critG
extrapolated (N=500)	34	16	0.00819836	-2.25216
lower 95% CI	27	9	0.00439912	-2.06052
upper 95% CI	41	23	0.01539692	-2.446415
Chao1 extrapolation	33	15	0.01039792	-2.235202
lower 95% CI	31	13	0.00659868	-2.152034
upper 95% CI	46	28	0.02359528	-2.546524
PRIMER7 and SPADE
Chao1 extrapolation	36	18	0.0079984	-2.288779
Chao1-bias-corrected	35	17	0.00879824	-2.269874

## Sheet: olivacea
olivacea clade	observed Gamma: -4.41
EstimateS	Interpolated species no.	D to species no. in tree	pval	critG
extrapolated (N=500)	31	8	0.00019996	-2.01668
lower 95% CI	26	3	0.00019996	-1.787627
upper 95% CI	37	14	0.00019996	-2.214153
Chao1 extrapolation	31	8	0.00019996	-1.980984
lower 95% CI	29	6	0.00019996	-1.938598
upper 95% CI	41	18	0.00019996	-2.306666
PRIMER7 and SPADE
Chao1 extrapolation	34	11	0.00019996	-2.124311
Chao1-bias-corrected	33	10	0.00019996	-2.039358

## Sheet: chrysocraspedata
chrysocraspedata	observed Gamma: -1.66
EstimateS	Interpolated species no.	D to species no. in tree	pval	critG
extrapolated (N=500)	14	2	0.06678664	-1.810021
lower 95% CI	14	2	0.06678664	-1.810021
upper 95% CI	14	2	0.06678664	-1.810021
Chao1 extrapolation	14	2	0.06678664	-1.810021
lower 95% CI	13	1	0.0559888	-1.717464
upper 95% CI	15	3	0.06858628	-1.81314
PRIMER7 and SPADE
Chao1 extrapolation	14.25	2	0.06678664	-1.810021
Chao1-bias-corrected	14	2	0.06678664	-1.810021
