# Supplementary material for: Diversification rates, host plant shifts and an updated molecular phylogeny of Andean Eois moths (Lepidoptera: Geometridae)
Source: PLoS One. 2017 Dec 27;12(12):e0188430. doi: 10.1371/journal.pone.0188430 (PMC5744940; doi:10.1371/journal.pone.0188430)
Supplement: S4 Table — (ODS) [file pone.0188430.s009.ods]

## Sheet: EOISplants
TaxonName	HostPlant
Anticollix sparsata	Myrsinaceae
Aplocera praeformata	Hypericaceae
Archiearis parthenias	Betulaceae
Asthena albulata	Betulaceae-Fagaceae
Baptria tibiale	Ranunculaceae
Callipia constantinaria	?
E. sp. fb0125	Piper
E. sp. fb0620	Piper
E. sp. fb0629	Piper
E. sp. fb0640	Piper
E. sp. fb0641	Piper
Cidaria fulvata	Rosaceae
E. sp. near nigrinotata EoC00622	Piper
Cyclophora albipunctata	Sapindaceae
Cyclophora punctaria	Fagaceae
Dyspteris abortivaria	Rosaceae-Vitacea
Ecliptopera silaceata	Onagraceae-Balsaminaceae
E. sp. 48193	Piper
E. sp. near hocica 48215	Piper
E. sp. 48460	Piper
E. sp. 48290	Piper
E. heza 48146	Indet
E. sp. 48163	Hedyosmum
E. sp. 48227	Piper
E. sp. near russearia 48043	Piper
E. sp. near goodmanii 48080	Piper
E. sp. near goodmanii 48070	Piper
E. sp. 48117	Piper
E. sp. near or golosata 48461	Hedyosmum
E. sp. near restrictata 48049	Manekia
E. sp. cs23	Peperomia
E. bolana cs26	Peperomia
E. sp. near hermosaria cs27	Peperomia
E. sp. near golosata H0108	?
E. margarita 23693	?
E. sp. near cancellata 23765	?
E. sp. near or biradiata 23719	?
E. margarita 23703	Hedyosmum
E. sp. near golosata 23653	?
E. sp. near serrilineata 23838	Piper
E. sp. near goodmanii 23943	?
E. sp. near tegularia 23740	Piper
E. sp. 23814	Piper
E. sp. near antiopata 23797	?
E. sp. near chrysocraspedata 23888	?
E. sp. near violada 23872	Peperomia
E. escamata 23678	Hedyosmum
E. sp. 23899	?
E. sp. near telegraphica 23790	?
E. sp. 23806	Piper
E. sp. near goodmanii 23966	?
E. sp. near muscosa 23960	Piper
E. sp. 23735	Piper
E. sp. near inflammata 23786	?
E. sp. 23663	Piper
E. sp. near paraviolascens 23889	Siparuna
E. sp. 23911	?
E. sp. 23833	Piper
E. sp. near chrysocraspedata 23919	Siparuna
E. sp. near burla 23685	Hedyosmum
E. sp. 23782	?
E. sp. near auruda 24034	Piper
E. sp. near auruda 24042	Piper
E. sp. near olivaria 24022	Piper
E. sp. near or bermellada 23706	?
E. chasca 23779	Peperomia
E. sp. near violada 23867	Peperomia
E. sp. near inflammata 23783	?
E. sp. 23732	Piper
E. sp. 23961	Piper
E. sp. 47067	Peperomia
E. sp. near trillista 23800	?
E. sp. 23727	?
E. sp. near goodmanii 23954	Piper
E. sp. 23733	?
E. sp. near ignefumata 23745	Piper
E. sp. near goodmanii 23962	?
E. griseicosta 23827	Piper
E. sp. near planetaria 23846	Piper
E. sp. near or azafranata 23977	?
E. sp. near fucosa 23714	Piper
E. sp. near or sagittaria 23803	?
E. sp. near goodmanii 23963	?
E. sp. 23729	?
E. nigrinotata 23761	?
E. sp. near borrata 23756	?
E. cobardata 47267	?
E. sp. near adimaria 47268	?
E. nr or paraviolascens 23887	?
E. sp. 23836	?
E. sp. near trillista 23804	?
E. sp. 23820	Piper
E. sp. near nigrinotata 23763	?
E. sp. near golosata 23661	Hedyosmum
E. sp. 23818	?
E. sp. near biradiata 23722	?
E. sp. near goodmanii 23940	Piper
E. sp. near concatenata 23802	Peperomia
E. sp. near pallidicosta 23828	?
E. sp. near pallidicosta 23825	?
E. sp. near nigrinotata 23760	Piper
E. sp. near angulata 23717	Piper
E. sp. 24023	Piper
E. sp. near azafranata 23971	?
E. sp. near borrata 23757	Hedyosmum
E. sp. 23993	?
E. sp. near reticulata 23796	?
E. sp. near golosata 23658	Hedyosmum
E. sp. 23798	?
E. sp. 23728	Piper
E. sp. near internexa 23837	?
E. sp. near lunifera 23725	?
E. borrata 23748	?
E. sp. near olivacea 24039	Piper
E. sp. 23764	?
E. nr camptographata 23841	?
E. sp. 23744	Piper
E. sp. near canariata 23677	?
E. cellulata 23839	Piper
E. sp. near azafranata 47270	?
E. sp. near punctata 23876	Peperomia
E. sp. near or pararussearia 15703	?
E. sp. 15705	?
E. sp. 15706	?
E. sp. near olivacea 15709	?
E. sp. near reticulata 15710	?
E. sp. 15720	?
E. sp. near platearia 15721	?
E. sp. near deleta 15731	?
E. sp. near restrictata 15733	?
E. sp. near reticulata 15772	?
E. sp. near camptographata 15780	?
E. sp. near guapa 15781	?
E. sp. near platearia 15786	?
E. sp. near goodmanii 15787	Piper
E. sp. near russearia 15792	Piper
E. sp. near azafranata 15750	Hedyosmum
E. sp. near azafranata 15749	?
E. sp. near encina 15748	?
E. sp. near fulvicosta 15747	?
E. sp. near lavendula 15743	?
E. sp. near cogitata 15742	?
E. sp. near serrilineata 15717	?
E. sp. near goodmanii 15726	?
E. sp. near russearia 15728	?
E. sp. near carrasca 15771	?
E. sp. near borrata 15779	Hedyosmum
E. sp. near paraviolascens 15791	?
E. dibapha GeoCR_26375	?
E. sp. GeoCR_26376	?
E. undulosata GeoCR_27109	?
E. sp. near occia GeoCR_27271	?
E. multilunata GeoCR_31178	?
E. sp. GeoCR_34147	?
E. apyraria GeoCR_34163	?
E. sp. near toporata GeoCR_34166	?
E. zenobia GeoCR_35378	?
E. sp. near insignata GeoCR_35389	?
E. sp. near hermosaria GeoCR_35438	?
E. sp. near numida GeoCR_35461	?
E. sp. GeoCR_35518	?
E. sp. near or fulvicosta 18456	?
E. zorra 19452	?
E. sp. near primularis 21345	?
E. sp. 21558	?
E. sp. near trillista 21654	?
E. sp. near filiferata 21717	Piper
E. sp. 21736	?
E. sp. near azafranata 21914	?
E. sp. near ambarilla 24091	?
E. sp. 24093	Piper
E. sp. near mediostrigata 29532	Piper
E. sp. Altwelt	?
E. sp. Altwelt	?
E. sp. Altwelt	?
E. sp. Altwelt	?
E. sp. Eo00463	?
E. sp. Eo00466	?
Epirrhoe alternata	Rubiaceae
Epirrhoe hastulata	Rubiaceae
Eulithis pyraliata	Rubiaceae
Euphyia unangulata	Caryophyllaceae
Eupithecia denotata	Campanulaceae
Eupithecia impurata	Campanulaceae
Eupithecia linariata	Plantaginaceae
E. sp. fb_CR53	?
E. sp. fb_CR79	?
E. sp. fb_CRE1	?
E. sp. near isographata GeoCR_33974	?
E. multistrigaria GeoCR_34035	?
Haematopis grataria	herb polyphagous
Hagnagora mortipax	Clethraceae
Heterusia sp.	?
Hydriomena impluviata	Betulaceae
Idaea aversata	herb polyphagous
Idaea straminata	herb polyphagous
Larentia clavaria	Malvaceae
Lythria cruentaria	Polygonaceae
Lythria purpuraria	Polygonaceae
Lythria sanguinaria	Rubiaceae
Melanthia procellata	Ranunculaceae
E. sp. 17886	?
E. sp. 16399	?
E. acerba 22282	?
E. sp. near carrasca 22297	?
E. sp. near russearia 22566	Piper
E. sp. near golosata 22735	?
E. sp. near paulona 22815	?
E. sp. 22817	?
E. sp. near or ambarilla 18445	?
E. sp. 15148	?
E. sp. 15276	?
E. sp. near cancellata 15402	?
E. sp. 15407	Piper
E. sp. 15456	?
E. sp. 18548	?
E. sp. near restrictata 14975	?
E. rubiada 45708	?
E. sp. near nigricosta 29841	?
E. neclas 8584	?
E. sp. near sagittaria 18563	?
E. sp. near burla 18586	?
E. sp. near chrysocraspedata 15384	?
E. sp. near lucivittata 15505	?
E. sp. near contraversa 15571	?
E. sp. near xanthoperata 15575	?
E. sp. near haematodes 15578	?
E. sp. near or burla 15580	?
E. sp. 15586	Piper
E. albosignata 15587	Peperomia
E. sp. 15591	?
E. sp. near golosata 15601	?
E. sp. 15608	?
E. sp. near or jifia 15609	?
E. sp. near golosata 15610	?
E. sp. near argentifilata 15611	?
E. sp. near nigriceps 15623	?
E. sp. 15757	Piper
E. sp. near vinosata 15760	Peperomia
E. sp. near chasca 18725	?
E. sp. 18727	?
E. sp. 18911	Piper
E. sp. near concatenata 18941	?
E. sp. near telegraphica 18967	?
E. sp. near delicatula 18969	?
E. sp. 18983	?
E. sp. 18998	Piper
E. sp. 18876	?
E. sp. near vinosata 19293	?
Operophtera brumata	woody polyphagous
Paradetis porphyrias	?
Pasiphila near melochlora	?
Pasiphila sandycias	?
Perizoma alchemillatum	Lamiaceae
Perizoma minoratum	Orobanchaceae
Phibalapteryx virgata	Rubiaceae
Philereme transversata	Rhamnaceae
Philereme vetulata	Rhamnaceae
Poecilasthena pulchraria	?
Pomasia sp.	?
Psaliodes planiplaga	?
Rheumaptera cervinalis	Berberidaceae
Rhinoprora rectangulata	Rosaceae
Rhodometra sacraria	Polygonaceae
Rhodostrophia calabra	Fabaceae
Rhodostrophia vibicaria	Fabaceae
Scopula decorata	Lamiaceae
Tatosoma lestevata	?
Timandra comae	Polygonaceae-Salicaceae
Timandra griseata	Polygonaceae
Trichopteryx carpinata	Betulaceae
Trocherateina cachara	?
E. sp. 23791	?
Xanthorhoe montanata	herb polyphagous
Xanthorhoe quadrifasciata	herb polyphagous
