# Supplementary material for: Diversification rates, host plant shifts and an updated molecular phylogeny of Andean Eois moths (Lepidoptera: Geometridae)
Source: PLoS One. 2017 Dec 27;12(12):e0188430. doi: 10.1371/journal.pone.0188430 (PMC5744940; doi:10.1371/journal.pone.0188430)
Supplement: S5 Table — (ODS) [file pone.0188430.s010.ods]

## Sheet: newnamesforFIG.txt
TaxoName	A	B	C	D	E	F
Anticollix sparsata	0	0	1	0	1	0
Aplocera praeformata	0	0	1	0	1	0
Archiearis parthenias	0	0	1	0	0	0
Asthena albulata	0	0	1	0	0	0
Baptria tibiale	0	0	1	0	0	0
Callipia constantinaria	0	1	0	0	0	0
E. sp. fb0125	0	1	0	0	0	0
E. sp. fb0620	0	1	0	0	0	0
E. sp. fb0629	0	1	0	0	0	0
E. sp. fb0640	0	1	0	0	0	0
E. sp. fb0641	0	1	0	0	0	0
Cidaria fulvata	0	0	1	0	1	0
E. sp. near nigrinotata EoC00622	0	1	0	0	0	0
Cyclophora albipunctata	0	0	1	0	1	0
Cyclophora punctaria	0	0	1	0	0	0
Dyspteris abortivaria	1	0	0	0	0	0
Ecliptopera silaceata	0	0	1	0	1	0
E. sp. 48193	0	1	0	0	0	0
E. sp. near hocica 48215	0	1	0	0	0	0
E. sp. 48460	0	1	0	0	0	0
E. sp. 48290	0	1	0	0	0	0
E. heza 48146	0	1	0	0	0	0
E. sp. 48163	0	1	0	0	0	0
E. sp. 48227	0	1	0	0	0	0
E. sp. near russearia 48043	0	1	0	0	0	0
E. sp. near goodmanii 48080	0	1	0	0	0	0
E. sp. near goodmanii 48070	0	1	0	0	0	0
E. sp. 48117	0	1	0	0	0	0
E. sp. near or golosata 48461	0	1	0	0	0	0
E. sp. near restrictata 48049	0	1	0	0	0	0
E. sp. cs23	0	1	0	0	0	0
E. bolana cs26	0	1	0	0	0	0
E. sp. near hermosaria cs27	0	1	0	0	0	0
E. sp. near golosata H0108	0	1	0	0	0	0
E. margarita 23693	0	1	0	0	0	0
E. sp. near cancellata 23765	0	1	0	0	0	0
E. sp. near or biradiata 23719	0	1	0	0	0	0
E. margarita 23703	0	1	0	0	0	0
E. sp. near golosata 23653	0	1	0	0	0	0
E. sp. near serrilineata 23838	0	1	0	0	0	0
E. sp. near goodmanii 23943	0	1	0	0	0	0
E. sp. near tegularia 23740	0	1	0	0	0	0
E. sp. 23814	0	1	0	0	0	0
E. sp. near antiopata 23797	0	1	0	0	0	0
E. sp. near chrysocraspedata 23888	0	1	0	0	0	0
E. sp. near violada 23872	0	1	0	0	0	0
E. escamata 23678	0	1	0	0	0	0
E. sp. 23899	0	1	0	0	0	0
E. sp. near telegraphica 23790	0	1	0	0	0	0
E. sp. 23806	0	1	0	0	0	0
E. sp. near goodmanii 23966	0	1	0	0	0	0
E. sp. near muscosa 23960	0	1	0	0	0	0
E. sp. 23735	0	1	0	0	0	0
E. sp. near inflammata 23786	0	1	0	0	0	0
E. sp. 23663	0	1	0	0	0	0
E. sp. near paraviolascens 23889	0	1	0	0	0	0
E. sp. 23911	0	1	0	0	0	0
E. sp. 23833	0	1	0	0	0	0
E. sp. near chrysocraspedata 23919	0	1	0	0	0	0
E. sp. near burla 23685	0	1	0	0	0	0
E. sp. 23782	0	1	0	0	0	0
E. sp. near auruda 24034	0	1	0	0	0	0
E. sp. near auruda 24042	0	1	0	0	0	0
E. sp. near olivaria 24022	0	1	0	0	0	0
E. sp. near or bermellada 23706	0	1	0	0	0	0
E. chasca 23779	0	1	0	0	0	0
E. sp. near violada 23867	0	1	0	0	0	0
E. sp. near inflammata 23783	0	1	0	0	0	0
E. sp. 23732	0	1	0	0	0	0
E. sp. 23961	0	1	0	0	0	0
E. sp. 47067	0	1	0	0	0	0
E. sp. near trillista 23800	0	1	0	0	0	0
E. sp. 23727	0	1	0	0	0	0
E. sp. near goodmanii 23954	0	1	0	0	0	0
E. sp. 23733	0	1	0	0	0	0
E. sp. near ignefumata 23745	0	1	0	0	0	0
E. sp. near goodmanii 23962	0	1	0	0	0	0
E. griseicosta 23827	0	1	0	0	0	0
E. sp. near planetaria 23846	0	1	0	0	0	0
E. sp. near or azafranata 23977	0	1	0	0	0	0
E. sp. near fucosa 23714	0	1	0	0	0	0
E. sp. near or sagittaria 23803	0	1	0	0	0	0
E. sp. near goodmanii 23963	0	1	0	0	0	0
E. sp. 23729	0	1	0	0	0	0
E. nigrinotata 23761	0	1	0	0	0	0
E. sp. near borrata 23756	0	1	0	0	0	0
E. cobardata 47267	0	1	0	0	0	0
E. sp. near adimaria 47268	0	1	0	0	0	0
E. nr or paraviolascens 23887	0	1	0	0	0	0
E. sp. 23836	0	1	0	0	0	0
E. sp. near trillista 23804	0	1	0	0	0	0
E. sp. 23820	0	1	0	0	0	0
E. sp. near nigrinotata 23763	0	1	0	0	0	0
E. sp. near golosata 23661	0	1	0	0	0	0
E. sp. 23818	0	1	0	0	0	0
E. sp. near biradiata 23722	0	1	0	0	0	0
E. sp. near goodmanii 23940	0	1	0	0	0	0
E. sp. near concatenata 23802	0	1	0	0	0	0
E. sp. near pallidicosta 23828	0	1	0	0	0	0
E. sp. near pallidicosta 23825	0	1	0	0	0	0
E. sp. near nigrinotata 23760	0	1	0	0	0	0
E. sp. near angulata 23717	0	1	0	0	0	0
E. sp. 24023	0	1	0	0	0	0
E. sp. near azafranata 23971	0	1	0	0	0	0
E. sp. near borrata 23757	0	1	0	0	0	0
E. sp. 23993	0	1	0	0	0	0
E. sp. near reticulata 23796	0	1	0	0	0	0
E. sp. near golosata 23658	0	1	0	0	0	0
E. sp. 23798	0	1	0	0	0	0
E. sp. 23728	0	1	0	0	0	0
E. sp. near internexa 23837	0	1	0	0	0	0
E. sp. near lunifera 23725	0	1	0	0	0	0
E. borrata 23748	0	1	0	0	0	0
E. sp. near olivacea 24039	0	1	0	0	0	0
E. sp. 23764	0	1	0	0	0	0
E. nr camptographata 23841	0	1	0	0	0	0
E. sp. 23744	0	1	0	0	0	0
E. sp. near canariata 23677	0	1	0	0	0	0
E. cellulata 23839	0	1	0	0	0	0
E. sp. near azafranata 47270	0	1	0	0	0	0
E. sp. near punctata 23876	0	1	0	0	0	0
E. sp. near or pararussearia 15703	0	1	0	0	0	0
E. sp. 15705	0	1	0	0	0	0
E. sp. 15706	0	1	0	0	0	0
E. sp. near olivacea 15709	0	1	0	0	0	0
E. sp. near reticulata 15710	0	1	0	0	0	0
E. sp. 15720	0	1	0	0	0	0
E. sp. near platearia 15721	0	1	0	0	0	0
E. sp. near deleta 15731	0	1	0	0	0	0
E. sp. near restrictata 15733	0	1	0	0	0	0
E. sp. near reticulata 15772	0	1	0	0	0	0
E. sp. near camptographata 15780	0	1	0	0	0	0
E. sp. near guapa 15781	0	1	0	0	0	0
E. sp. near platearia 15786	0	1	0	0	0	0
E. sp. near goodmanii 15787	0	1	0	0	0	0
E. sp. near russearia 15792	0	1	0	0	0	0
E. sp. near azafranata 15750	0	1	0	0	0	0
E. sp. near azafranata 15749	0	1	0	0	0	0
E. sp. near encina 15748	0	1	0	0	0	0
E. sp. near fulvicosta 15747	0	1	0	0	0	0
E. sp. near lavendula 15743	0	1	0	0	0	0
E. sp. near cogitata 15742	0	1	0	0	0	0
E. sp. near serrilineata 15717	0	1	0	0	0	0
E. sp. near goodmanii 15726	0	1	0	0	0	0
E. sp. near russearia 15728	0	1	0	0	0	0
E. sp. near carrasca 15771	0	1	0	0	0	0
E. sp. near borrata 15779	0	1	0	0	0	0
E. sp. near paraviolascens 15791	0	1	0	0	0	0
E. dibapha GeoCR 26375	0	1	0	0	0	0
E. sp. GeoCR 26376	0	1	0	0	0	0
E. undulosata GeoCR 27109	0	1	0	0	0	0
E. sp. near occia GeoCR 27271	0	1	0	0	0	0
E. multilunata GeoCR 31178	0	1	0	0	0	0
E. sp. GeoCR 34147	0	1	0	0	0	0
E. apyraria GeoCR 34163	0	1	0	0	0	0
E. sp. near toporata GeoCR 34166	0	1	0	0	0	0
E. zenobia GeoCR 35378	0	1	0	0	0	0
E. sp. near insignata GeoCR 35389	0	1	0	0	0	0
E. sp. near hermosaria GeoCR 35438	0	1	0	0	0	0
E. sp. near numida GeoCR 35461	0	1	0	0	0	0
E. sp. GeoCR 35518	0	1	0	0	0	0
E. sp. near or fulvicosta 18456	0	1	0	0	0	0
E. zorra 19452	0	1	0	0	0	0
E. sp. near primularis 21345	0	1	0	0	0	0
E. sp. 21558	0	1	0	0	0	0
E. sp. near trillista 21654	0	1	0	0	0	0
E. sp. near filiferata 21717	0	1	0	0	0	0
E. sp. 21736	0	1	0	0	0	0
E. sp. near azafranata 21914	0	1	0	0	0	0
E. sp. near ambarilla 24091	0	1	0	0	0	0
E. sp. 24093	0	1	0	0	0	0
E. sp. near mediostrigata 29532	0	1	0	0	0	0
E. sp. Altwelt	0	0	0	0	1	0
E. sp. Altwelt	0	0	0	0	1	0
E. sp. Altwelt	0	0	0	0	1	0
E. sp. Altwelt	0	0	0	0	1	0
E. sp. Eo00463	0	0	0	1	0	0
E. sp. Eo00466	0	0	0	0	1	0
Epirrhoe alternata	1	0	1	0	1	0
Epirrhoe hastulata	0	0	1	0	1	0
Eulithis pyraliata	0	0	1	0	1	0
Euphyia unangulata	0	0	1	0	1	0
Eupithecia denotata	0	0	1	0	1	0
Eupithecia impurata	0	0	1	0	1	0
Eupithecia linariata	0	0	1	0	1	0
E. sp. fb CR53	0	1	0	0	0	0
E. sp. fb CR79	0	1	0	0	0	0
E. sp. fb CRE1	0	1	0	0	0	0
E. sp. near isographata GeoCR 33974	0	1	0	0	0	0
E. multistrigaria GeoCR 34035	0	1	0	0	0	0
Haematopis grataria	1	0	0	0	0	0
Hagnagora mortipax	0	1	0	0	0	0
Heterusia sp.	0	1	0	0	0	0
Hydriomena impluviata	0	0	1	0	1	0
Idaea aversata	0	0	1	0	0	0
Idaea straminata	0	0	1	0	0	0
Larentia clavaria	0	0	1	0	0	0
Lythria cruentaria	0	0	1	0	0	0
Lythria purpuraria	0	0	1	0	1	0
Lythria sanguinaria	0	0	1	0	0	0
Melanthia procellata	0	0	1	0	0	0
E. sp. 17886	0	1	0	0	0	0
E. sp. 16399	0	1	0	0	0	0
E. acerba 22282	0	1	0	0	0	0
E. sp. near carrasca 22297	0	1	0	0	0	0
E. sp. near russearia 22566	0	1	0	0	0	0
E. sp. near golosata 22735	0	1	0	0	0	0
E. sp. near paulona 22815	0	1	0	0	0	0
E. sp. 22817	0	1	0	0	0	0
E. sp. near or ambarilla 18445	0	1	0	0	0	0
E. sp. 15148	0	1	0	0	0	0
E. sp. 15276	0	1	0	0	0	0
E. sp. near cancellata 15402	0	1	0	0	0	0
E. sp. 15407	0	1	0	0	0	0
E. sp. 15456	0	1	0	0	0	0
E. sp. 18548	0	1	0	0	0	0
E. sp. near restrictata 14975	0	1	0	0	0	0
E. rubiada 45708	0	1	0	0	0	0
E. sp. near nigricosta 29841	0	1	0	0	0	0
E. neclas 8584	0	1	0	0	0	0
E. sp. near sagittaria 18563	0	1	0	0	0	0
E. sp. near burla 18586	0	1	0	0	0	0
E. sp. near chrysocraspedata 15384	0	1	0	0	0	0
E. sp. near lucivittata 15505	0	1	0	0	0	0
E. sp. near contraversa 15571	0	1	0	0	0	0
E. sp. near xanthoperata 15575	0	1	0	0	0	0
E. sp. near haematodes 15578	0	1	0	0	0	0
E. sp. near or burla 15580	0	1	0	0	0	0
E. sp. 15586	0	1	0	0	0	0
E. albosignata 15587	0	1	0	0	0	0
E. sp. 15591	0	1	0	0	0	0
E. sp. near golosata 15601	0	1	0	0	0	0
E. sp. 15608	0	1	0	0	0	0
E. sp. near or jifia 15609	0	1	0	0	0	0
E. sp. near golosata 15610	0	1	0	0	0	0
E. sp. near argentifilata 15611	0	1	0	0	0	0
E. sp. near nigriceps 15623	0	1	0	0	0	0
E. sp. 15757	0	1	0	0	0	0
E. sp. near vinosata 15760	0	1	0	0	0	0
E. sp. near chasca 18725	0	1	0	0	0	0
E. sp. 18727	0	1	0	0	0	0
E. sp. 18911	0	1	0	0	0	0
E. sp. near concatenata 18941	0	1	0	0	0	0
E. sp. near telegraphica 18967	0	1	0	0	0	0
E. sp. near delicatula 18969	0	1	0	0	0	0
E. sp. 18983	0	1	0	0	0	0
E. sp. 18998	0	1	0	0	0	0
E. sp. 18876	0	1	0	0	0	0
E. sp. near vinosata 19293	0	1	0	0	0	0
Operophtera brumata	0	0	1	0	0	0
Paradetis porphyrias	0	0	0	0	0	1
Pasiphila near melochlora	0	0	0	0	0	1
Pasiphila sandycias	0	0	0	0	0	1
Perizoma alchemillatum	0	0	1	0	1	0
Perizoma minoratum	0	0	1	0	0	0
Phibalapteryx virgata	0	0	1	0	0	0
Philereme transversata	0	0	1	0	1	0
Philereme vetulata	0	0	1	0	1	0
Poecilasthena pulchraria	0	0	0	0	0	1
Pomasia sp.	0	0	0	0	1	0
Psaliodes planiplaga	0	1	0	0	0	0
Rheumaptera cervinalis	0	0	1	0	1	0
Rhinoprora rectangulata	0	0	1	0	1	0
Rhodometra sacraria	0	0	1	1	1	0
Rhodostrophia calabra	0	0	1	0	0	0
Rhodostrophia vibicaria	0	0	1	0	0	0
Scopula decorata	0	0	1	0	0	0
Tatosoma lestevata	0	0	0	0	0	1
Timandra comae	0	0	1	0	0	0
Timandra griseata	0	0	1	0	0	0
Trichopteryx carpinata	0	0	1	0	1	0
Trocherateina cachara	0	1	0	0	0	0
E. sp. 23791	0	1	0	0	0	0
Xanthorhoe montanata	0	0	1	0	1	0
Xanthorhoe quadrifasciata	0	0	1	0	1	0
		1
