# Supplementary material for: Diversification rates, host plant shifts and an updated molecular phylogeny of Andean Eois moths (Lepidoptera: Geometridae)
Source: PLoS One. 2017 Dec 27;12(12):e0188430. doi: 10.1371/journal.pone.0188430 (PMC5744940; doi:10.1371/journal.pone.0188430)
Supplement: S6 Table — Only the best fitting model for each clade is shown. (ODS) [file pone.0188430.s011.ods]

## Sheet: Sheet1
clade	best model	r1	r2	r3	s1	s2	w
adimaria	yule2rate	0.218722879	0.0174268983		2.591627		0.820053488
chasca	DDL	0.518636872					0.911767133
chrysocraspedata	DDL	0.3094800524					0.5310469143
neotropical Eois	yule3rate	0.1614784085	0.0667606377	0.0030456507	5.665703	1.52928682	0.7687242024
odatis	DDL	0.3682527557					0.892819835
olivacea	DDL	0.5446780021					0.742058304
pallidicosta	yule3rate	0.1141926202	2.6448841065	0.0596510886	6.39631248	6.30286284	0.478225319
trilllsta	DDX	2.823902955					0.3542687515
