# Supplementary material for: Diversification rates, host plant shifts and an updated molecular phylogeny of Andean Eois moths (Lepidoptera: Geometridae)
Source: PLoS One. 2017 Dec 27;12(12):e0188430. doi: 10.1371/journal.pone.0188430 (PMC5744940; doi:10.1371/journal.pone.0188430)
Supplement: S7 Table — (ODS) [file pone.0188430.s012.ods]

## Sheet: tables7.csv
	LnL	numparams	d	e	j	AIC	AIC_wt
DEC+J	-88.11	3	0.0001345714	1.00E-12	0.0039	182.23	0.6941
DIVALIKE+J	-89.14	3	0.0002114184	1.00E-12	0.0039	184.28	0.2494
BAYAREALIKE+J	-90.64	3	0.0001196827	1.00E-07	0.0039	187.27	0.0558
DIVALIKE	-96.07	2	0.0007756241	1.00E-12	0	196.13	0.0007
DEC	-102.24	2	0.0006582225	1.00E-12	0	208.47	1.39E-06
BAYAREALIKE	-135.81	2	0.0007870059	0.0037	0	275.62	3.65E-21
